# Supplementary material for: An immune, stroma, and epithelial–mesenchymal transition‐related signature for predicting recurrence and chemotherapy benefit in stage II–III colorectal cancer
Source: Cancer Med. 2023 Jan 11;12(7):8924–36. doi: 10.1002/cam4.5534 (PMC10134284; doi:10.1002/cam4.5534)
Supplement: Supplementary file 2 — Table S1. [file CAM4-12-8924-s003.xlsx]

## Sheet: Sheet1
Supplementary Table S1. The list of immune (n = 100), stroma (n = 108) and epithelial mesenchymal transition (n = 200) related genes from published literature.
	Immune genes	Stroma genes	EMT genes
1	AHR	TNFSF4	ABI3BP
2	B2M	ANKRD1	ACTA2
3	BACH2	FAM105A	ADAM12
4	BANK1	LEF1	ANPEP
5	BLK	ST6GALNAC5	APLP1
6	BTLA	IL7R	AREG
7	C10orf54	SEMA5A	BASP1
8	C11orf45	PDLIM3	BDNF
9	C15orf53	LYPD1	BGN
10	CD160	CLDN1	BMP1
11	CD2	RANBP17	CADM1
12	CD226	PTPRE	CALD1
13	CD244	TGFB2	CALU
14	CD27	TFAP2C	CAP2
15	CD274	GPR39	CAPG
16	CD28	GRIK2	CCN1
17	CD40	KIAA1217	CCN2
18	CD40LG	KRT19	CD44
19	CD58	PLCB4	CD59
20	CD68	PKP2	CDH11
21	CD70	NTF3	CDH2
22	CD79A	GFRA1	CDH6
23	CD79B	ULBP2	COL11A1
24	CD8A	FLI1	COL12A1
25	CLEC4C	PPAPDC1A	COL16A1
26	CLEC5A	APBA2	COL1A1
27	CTLA4	EFNB2	COL1A2
28	CXCR3	AMIGO2	COL3A1
29	CYBB	ODZ3	COL4A1
30	DDX4	GALNTL4	COL4A2
31	EVI2B	KIAA1462	COL5A1
32	FCRL1	MICAL2	COL5A2
33	FCRL3	SLC7A2	COL5A3
34	FOXP3	ENC1	COL6A2
35	FUCA1	SORBS2	COL6A3
36	GPNMB	RARB	COL7A1
37	GPR146	INA	COL8A2
38	GPR15	CADM1	COLGALT1
39	GZMA	ADH1B	COMP
40	GZMB	CYP24A1	COPA
41	HAVCR2	GALNT13	CRLF1
42	HLA-A	IL33	CTHRC1
43	HS3ST2	STEAP1	CXCL1
44	HSD17B11	MGP	CXCL12
45	HVCN1	SEPP1	CXCL6
46	ICOS	KCND2	CXCL8
47	ICOSLG	RBP4	DAB2
48	IFIT1	RSPO3	DCN
49	IFIT2	CXCL12	DKK1
50	IFIT3	AOC3	DPYSL3
51	IL32	ADH1A	DST
52	IL3RA	ATP8B4	ECM1
53	IL4	SESN3	ECM2
54	IL5	CP	EDIL3
55	IRF7	CA12	EFEMP2
56	IRF8	CCDC68	ELN
57	ISG20	STEAP2	EMP3
58	KDM6B	GNA14	ENO2
59	KLRC1	CDON	FAP
60	KLRF1	PTGS2	FAS
61	LAG3	ITGB8	FBLN1
62	LAIR1	PLA2G2A	FBLN2
63	LGALS9	ADH1C	FBLN5
64	LGMN	ENPP5	FBN1
65	LILRA4	EBF3	FBN2
66	MEGF9	C7	FERMT2
67	MMP9	CCL11	FGF2
68	MNDA	FMOD	FLNA
69	MX1	NOVA1	FMOD
70	MX2	RERG	FN1
71	NLRP12	PRKCH	FOXC2
72	PADI4	SLC40A1	FSTL1
73	PDCD1LG2	GABRA2	FSTL3
74	PHEX	STC1	FUCA1
75	PLD4	ASPA	FZD8
76	PRF1	ELMO1	GADD45A
77	PTCRA	SMPDL3A	GADD45B
78	PVRL3	PLA2G4A	GAS1
79	RALGPS2	SEMA3E	GEM
80	RSAD2	SNCA	GJA1
81	SELL	C13orf33	GLIPR1
82	SELP	CCL8	GPC1
83	SLAMF1	AGT	GPX7
84	TAP1	PPARG	GREM1
85	TIGIT	AKR1C2	HTRA1
86	TM4SF19	VIPR2	ID2
87	TNFRSF18	DPT	IGFBP2
88	TNFRSF25	TNFSF10	IGFBP3
89	TNFRSF4	SHC3	IGFBP4
90	TNFRSF8	AKR1C3	IL15
91	TNFRSF9	C7orf63	IL32
92	TNFSF10	C3orf55	IL6
93	TNFSF14	TNFRSF1B	INHBA
94	TNFSF15	SLIT3	ITGA2
95	TNFSF18	TSHB	ITGA5
96	TNFSF4	RBP1	ITGAV
97	TNFSF8	CLMN	ITGB1
98	TNFSF9	CLIC2	ITGB3
99	TRANK1	CCL7	ITGB5
100	VNN3	FXYD1	JUN
101		CYP11A1	LAMA1
102		CNTN4	LAMA2
103		SFRP1	LAMA3
104		IQCA1	LAMC1
105		KYNU	LAMC2
106		HSD11B1	LGALS1
107		LIPG	LOX
108		TNFRSF21	LOXL1
109			LOXL2
110			LRP1
111			LRRC15
112			LUM
113			MAGEE1
114			MATN2
115			MATN3
116			MCM7
117			MEST
118			MFAP5
119			MGP
120			MMP1
121			MMP14
122			MMP2
123			MMP3
124			MSX1
125			MXRA5
126			MYL9
127			MYLK
128			NID2
129			NNMT
130			NOTCH2
131			NT5E
132			NTM
133			OXTR
134			P3H1
135			PCOLCE
136			PCOLCE2
137			PDGFRB
138			PDLIM4
139			PFN2
140			PLAUR
141			PLOD1
142			PLOD2
143			PLOD3
144			PMEPA1
145			PMP22
146			POSTN
147			PPIB
148			PRRX1
149			PRSS2
150			PTHLH
151			PTX3
152			PVR
153			QSOX1
154			RGS4
155			RHOB
156			SAT1
157			SCG2
158			SDC1
159			SDC4
160			SERPINE1
161			SERPINE2
162			SERPINH1
163			SFRP1
164			SFRP4
165			SGCB
166			SGCD
167			SGCG
168			SLC6A8
169			SLIT2
170			SLIT3
171			SNAI2
172			SNTB1
173			SPARC
174			SPOCK1
175			SPP1
176			TAGLN
177			TFPI2
178			TGFB1
179			TGFBI
180			TGFBR3
181			TGM2
182			THBS1
183			THBS2
184			THY1
185			TIMP1
186			TIMP3
187			TNC
188			TNFAIP3
189			TNFRSF11B
190			TNFRSF12A
191			TPM1
192			TPM2
193			TPM4
194			VCAM1
195			VCAN
196			VEGFA
197			VEGFC
198			VIM
199			WIPF1
200			WNT5A
