# Supplementary material for: An immune, stroma, and epithelial–mesenchymal transition‐related signature for predicting recurrence and chemotherapy benefit in stage II–III colorectal cancer
Source: Cancer Med. 2023 Jan 11;12(7):8924–36. doi: 10.1002/cam4.5534 (PMC10134284; doi:10.1002/cam4.5534)
Supplement: Supplementary file 3 — Table S2. [file CAM4-12-8924-s004.xlsx]

## Sheet: Sheet1
Supplementary Table S2. The baseline characteristic of stage II-III CRC patients from 4 cohorts
		Training cohort	Validation-1 cohort	Validation-2 cohort	Validation-3 cohort
n		466	409	557	208
Age (mean±SD)		67.60 ±13.05	66.62±12.87	66.52±13.76	63.51±12.44
Sex (%)	Female	206 (44.2)	201 (49.1)	272 (48.8)	90 (43.3)
	Male	260 (55.8)	208 (50.9)	285 (51.2)	118 (56.7)
TNM stage (%)	II	262 (56.2)	229 (56.0)	336 (60.3)	118 (56.7)
	III	204 (43.8)	180 (44.0)	221 (39.7)	90 (43.3)
Tumor location (%)	Left	277 (59.4)	220 (53.8)	191 (54.1)	93 (55.4)
	Right	189 (40.6)	189 (46.2)	162 (45.9)	75 (44.6)
Adjuvant	No	262 (56.3)	247 (60.4)	99 (53.5)	104 (54.2)
chemotherapy (%)	Yes	203 (43.7)	162 (39.6)	86 (46.5)	88 (45.8)
MMR status (%)	MSI	61 (14.5)	130 (32.1)	38 (29.7)	30 (15.2)
	MSS	361 (85.5)	275 (67.9)	90 (70.3)	168 (84.8)
CMS subtype (%)	CMS1	80 (18.7)	53 (17.7)	126 (24.5)	32 (18.7)
	CMS2	195 (45.6)	123 (41.1)	193 (37.5)	63 (36.8)
	CMS3	53 (12.4)	40 (13.4)	70 (13.6)	32 (18.7)
	CMS4	100 (23.4)	83 (27.8)	125 (24.3)	44 (25.7)
