# Supplementary material for: An immune, stroma, and epithelial–mesenchymal transition‐related signature for predicting recurrence and chemotherapy benefit in stage II–III colorectal cancer
Source: Cancer Med. 2023 Jan 11;12(7):8924–36. doi: 10.1002/cam4.5534 (PMC10134284; doi:10.1002/cam4.5534)
Supplement: Supplementary file 4 — Table S3. [file CAM4-12-8924-s002.xlsx]

## Sheet: Sheet1
Supplementary Table S3. The risk groups and risk score of each patient in this study.
Sample	Cohort	Risk groups	Risk score
GSM971959	Training cohort	High Risk	0.371
GSM971962	Training cohort	Low Risk	-0.501
GSM971963	Training cohort	Low Risk	-0.504
GSM971964	Training cohort	Low Risk	0.073
GSM971965	Training cohort	Low Risk	0.103
GSM971966	Training cohort	Low Risk	-0.262
GSM971967	Training cohort	High Risk	0.25
GSM971968	Training cohort	Low Risk	0.17
GSM971973	Training cohort	High Risk	0.287
GSM971975	Training cohort	Low Risk	-0.228
GSM971976	Training cohort	Low Risk	-0.122
GSM971977	Training cohort	Low Risk	-0.084
GSM971979	Training cohort	Low Risk	-0.433
GSM971980	Training cohort	High Risk	0.351
GSM971981	Training cohort	Low Risk	-0.245
GSM971982	Training cohort	Low Risk	-0.122
GSM971983	Training cohort	Low Risk	-0.444
GSM971984	Training cohort	Low Risk	-0.039
GSM971986	Training cohort	Low Risk	0.16
GSM971987	Training cohort	Low Risk	-0.284
GSM971991	Training cohort	High Risk	0.185
GSM971992	Training cohort	Low Risk	0.018
GSM971993	Training cohort	Low Risk	-0.343
GSM971994	Training cohort	Low Risk	0.086
GSM971995	Training cohort	Low Risk	0.037
GSM971996	Training cohort	Low Risk	-0.307
GSM971997	Training cohort	Low Risk	-0.569
GSM971998	Training cohort	High Risk	0.301
GSM971999	Training cohort	Low Risk	-0.058
GSM972000	Training cohort	Low Risk	-0.127
GSM972001	Training cohort	Low Risk	-0.327
GSM972002	Training cohort	High Risk	0.37
GSM972015	Training cohort	High Risk	0.346
GSM972016	Training cohort	Low Risk	-0.259
GSM972017	Training cohort	Low Risk	-0.243
GSM972018	Training cohort	Low Risk	-0.285
GSM972019	Training cohort	High Risk	0.24
GSM972020	Training cohort	Low Risk	-0.109
GSM972021	Training cohort	High Risk	0.219
GSM972022	Training cohort	Low Risk	0.139
GSM972023	Training cohort	Low Risk	-0.07
GSM972024	Training cohort	Low Risk	-0.099
GSM972025	Training cohort	Low Risk	0.174
GSM972026	Training cohort	High Risk	0.302
GSM972027	Training cohort	Low Risk	-0.055
GSM972028	Training cohort	Low Risk	0.117
GSM972029	Training cohort	Low Risk	0.026
GSM972030	Training cohort	High Risk	0.377
GSM972031	Training cohort	Low Risk	-0.015
GSM972032	Training cohort	Low Risk	-0.415
GSM972033	Training cohort	Low Risk	0.072
GSM972034	Training cohort	Low Risk	0.163
GSM972035	Training cohort	Low Risk	0.065
GSM972036	Training cohort	Low Risk	-0.117
GSM972037	Training cohort	Low Risk	-0.093
GSM972038	Training cohort	Low Risk	-0.243
GSM972040	Training cohort	Low Risk	0.135
GSM972041	Training cohort	Low Risk	0.084
GSM972042	Training cohort	Low Risk	-0.317
GSM972044	Training cohort	Low Risk	-0.085
GSM972046	Training cohort	Low Risk	-0.091
GSM972047	Training cohort	High Risk	0.268
GSM972049	Training cohort	Low Risk	-0.02
GSM972050	Training cohort	High Risk	0.184
GSM972052	Training cohort	Low Risk	-0.203
GSM972053	Training cohort	Low Risk	-0.714
GSM972054	Training cohort	Low Risk	0.107
GSM972055	Training cohort	Low Risk	-0.306
GSM972056	Training cohort	High Risk	0.375
GSM972057	Training cohort	High Risk	0.238
GSM972058	Training cohort	Low Risk	-0.222
GSM972059	Training cohort	Low Risk	-0.243
GSM972060	Training cohort	Low Risk	-0.436
GSM972061	Training cohort	Low Risk	-0.121
GSM972062	Training cohort	High Risk	0.273
GSM972063	Training cohort	Low Risk	-0.159
GSM972065	Training cohort	Low Risk	0.067
GSM972067	Training cohort	Low Risk	0.081
GSM972068	Training cohort	High Risk	0.304
GSM972069	Training cohort	Low Risk	-0.352
GSM972070	Training cohort	Low Risk	-0.121
GSM972071	Training cohort	Low Risk	-0.273
GSM972072	Training cohort	Low Risk	-0.262
GSM972073	Training cohort	Low Risk	-0.308
GSM972074	Training cohort	Low Risk	-0.346
GSM972075	Training cohort	Low Risk	-0.225
GSM972076	Training cohort	Low Risk	-0.79
GSM972077	Training cohort	High Risk	0.416
GSM972078	Training cohort	Low Risk	-0.273
GSM972079	Training cohort	Low Risk	-0.323
GSM972080	Training cohort	Low Risk	-0.477
GSM972081	Training cohort	Low Risk	0.013
GSM972082	Training cohort	Low Risk	-0.065
GSM972083	Training cohort	Low Risk	-0.113
GSM972084	Training cohort	Low Risk	-0.242
GSM972085	Training cohort	Low Risk	0.035
GSM972086	Training cohort	Low Risk	-0.338
GSM972087	Training cohort	Low Risk	-0.603
GSM972088	Training cohort	Low Risk	0.079
GSM972089	Training cohort	Low Risk	-0.004
GSM972090	Training cohort	High Risk	0.229
GSM972091	Training cohort	Low Risk	-0.244
GSM972092	Training cohort	High Risk	0.397
GSM972093	Training cohort	Low Risk	-0.032
GSM972094	Training cohort	Low Risk	-0.271
GSM972095	Training cohort	Low Risk	0.103
GSM972096	Training cohort	High Risk	0.269
GSM972097	Training cohort	High Risk	1.597
GSM972098	Training cohort	High Risk	0.614
GSM972099	Training cohort	High Risk	0.201
GSM972100	Training cohort	Low Risk	0.14
GSM972101	Training cohort	High Risk	0.323
GSM972102	Training cohort	Low Risk	-0.023
GSM972103	Training cohort	Low Risk	-0.048
GSM972104	Training cohort	Low Risk	0.062
GSM972105	Training cohort	Low Risk	-0.019
GSM972106	Training cohort	High Risk	0.488
GSM972107	Training cohort	Low Risk	-0.152
GSM972108	Training cohort	Low Risk	-0.523
GSM972109	Training cohort	High Risk	0.322
GSM972110	Training cohort	Low Risk	0.04
GSM972111	Training cohort	High Risk	0.21
GSM972112	Training cohort	High Risk	0.423
GSM972113	Training cohort	High Risk	0.841
GSM972114	Training cohort	Low Risk	0.085
GSM972115	Training cohort	High Risk	0.593
GSM972116	Training cohort	High Risk	0.394
GSM972117	Training cohort	Low Risk	-0.397
GSM972118	Training cohort	High Risk	0.468
GSM972119	Training cohort	High Risk	0.182
GSM972120	Training cohort	Low Risk	-0.203
GSM972121	Training cohort	High Risk	0.52
GSM972122	Training cohort	High Risk	0.544
GSM972123	Training cohort	Low Risk	-0.167
GSM972124	Training cohort	Low Risk	-0.352
GSM972125	Training cohort	Low Risk	-0.098
GSM972126	Training cohort	Low Risk	-0.574
GSM972127	Training cohort	Low Risk	-0.072
GSM972128	Training cohort	Low Risk	-0.026
GSM972129	Training cohort	Low Risk	-0.15
GSM972130	Training cohort	Low Risk	-0.434
GSM972131	Training cohort	High Risk	0.422
GSM972132	Training cohort	Low Risk	0.142
GSM972133	Training cohort	High Risk	0.381
GSM972134	Training cohort	High Risk	0.311
GSM972135	Training cohort	Low Risk	-0.305
GSM972136	Training cohort	Low Risk	-0.136
GSM972137	Training cohort	Low Risk	-0.435
GSM972138	Training cohort	High Risk	0.513
GSM972139	Training cohort	Low Risk	-0.34
GSM972140	Training cohort	Low Risk	0.155
GSM972141	Training cohort	High Risk	0.425
GSM972142	Training cohort	Low Risk	0.06
GSM972143	Training cohort	Low Risk	-0.105
GSM972144	Training cohort	Low Risk	-0.078
GSM972145	Training cohort	Low Risk	-0.372
GSM972146	Training cohort	Low Risk	-0.051
GSM972147	Training cohort	Low Risk	-0.123
GSM972148	Training cohort	Low Risk	0.014
GSM972149	Training cohort	Low Risk	-0.124
GSM972150	Training cohort	Low Risk	0.063
GSM972151	Training cohort	Low Risk	0.057
GSM972152	Training cohort	Low Risk	-0.513
GSM972153	Training cohort	High Risk	0.2
GSM972154	Training cohort	High Risk	0.231
GSM972155	Training cohort	Low Risk	0.087
GSM972156	Training cohort	Low Risk	0.024
GSM972157	Training cohort	Low Risk	0.089
GSM972158	Training cohort	Low Risk	-0.195
GSM972159	Training cohort	High Risk	0.461
GSM972160	Training cohort	Low Risk	-0.152
GSM972161	Training cohort	High Risk	0.277
GSM972162	Training cohort	Low Risk	-0.123
GSM972163	Training cohort	Low Risk	-0.174
GSM972164	Training cohort	Low Risk	0.04
GSM972165	Training cohort	High Risk	0.198
GSM972166	Training cohort	High Risk	0.464
GSM972167	Training cohort	Low Risk	-0.031
GSM972168	Training cohort	Low Risk	0.08
GSM972169	Training cohort	Low Risk	0.169
GSM972170	Training cohort	Low Risk	-0.25
GSM972171	Training cohort	Low Risk	-0.167
GSM972172	Training cohort	High Risk	0.198
GSM972173	Training cohort	High Risk	0.358
GSM972174	Training cohort	Low Risk	0.109
GSM972175	Training cohort	High Risk	0.36
GSM972176	Training cohort	High Risk	0.422
GSM972177	Training cohort	Low Risk	-0.094
GSM972178	Training cohort	Low Risk	0.118
GSM972179	Training cohort	Low Risk	-0.173
GSM972180	Training cohort	Low Risk	-0.128
GSM972181	Training cohort	High Risk	0.618
GSM972182	Training cohort	High Risk	0.41
GSM972183	Training cohort	High Risk	0.338
GSM972184	Training cohort	High Risk	0.963
GSM972185	Training cohort	High Risk	0.597
GSM972186	Training cohort	High Risk	0.306
GSM972187	Training cohort	Low Risk	-0.336
GSM972188	Training cohort	Low Risk	-0.113
GSM972189	Training cohort	Low Risk	-0.519
GSM972190	Training cohort	Low Risk	-0.36
GSM972191	Training cohort	Low Risk	-0.384
GSM972192	Training cohort	Low Risk	-0.745
GSM972193	Training cohort	High Risk	0.334
GSM972194	Training cohort	Low Risk	-0.32
GSM972195	Training cohort	Low Risk	-0.164
GSM972196	Training cohort	Low Risk	-0.13
GSM972197	Training cohort	Low Risk	-0.572
GSM972198	Training cohort	Low Risk	0.079
GSM972199	Training cohort	Low Risk	0.002
GSM972200	Training cohort	High Risk	0.192
GSM972201	Training cohort	Low Risk	-0.008
GSM972202	Training cohort	Low Risk	-0.577
GSM972203	Training cohort	Low Risk	-0.121
GSM972204	Training cohort	High Risk	0.222
GSM972205	Training cohort	High Risk	0.177
GSM972206	Training cohort	High Risk	0.382
GSM972207	Training cohort	Low Risk	0.149
GSM972211	Training cohort	High Risk	0.199
GSM972215	Training cohort	Low Risk	-0.393
GSM972220	Training cohort	Low Risk	-0.624
GSM972221	Training cohort	Low Risk	-0.387
GSM972222	Training cohort	Low Risk	0.064
GSM972223	Training cohort	Low Risk	-0.015
GSM972224	Training cohort	High Risk	0.35
GSM972225	Training cohort	Low Risk	0.015
GSM972226	Training cohort	High Risk	0.202
GSM972228	Training cohort	Low Risk	0.028
GSM972229	Training cohort	Low Risk	-0.918
GSM972230	Training cohort	Low Risk	-0.056
GSM972233	Training cohort	Low Risk	-0.19
GSM972235	Training cohort	Low Risk	-0.231
GSM972238	Training cohort	Low Risk	-0.114
GSM972239	Training cohort	Low Risk	-0.098
GSM972241	Training cohort	Low Risk	0.056
GSM972243	Training cohort	High Risk	0.451
GSM972246	Training cohort	Low Risk	-0.001
GSM972247	Training cohort	Low Risk	0.165
GSM972248	Training cohort	Low Risk	0.104
GSM972250	Training cohort	Low Risk	-0.145
GSM972255	Training cohort	High Risk	0.569
GSM972257	Training cohort	Low Risk	-0.124
GSM972258	Training cohort	Low Risk	0.043
GSM972259	Training cohort	Low Risk	-0.119
GSM972261	Training cohort	Low Risk	0.091
GSM972262	Training cohort	High Risk	0.376
GSM972263	Training cohort	Low Risk	-0.537
GSM972264	Training cohort	Low Risk	-0.602
GSM972265	Training cohort	Low Risk	-0.223
GSM972267	Training cohort	High Risk	0.469
GSM972268	Training cohort	Low Risk	-0.066
GSM972270	Training cohort	Low Risk	-0.31
GSM972271	Training cohort	Low Risk	-0.272
GSM972274	Training cohort	Low Risk	-0.079
GSM972275	Training cohort	Low Risk	0.005
GSM972276	Training cohort	Low Risk	0.093
GSM972277	Training cohort	Low Risk	-0.197
GSM972279	Training cohort	Low Risk	-0.038
GSM972280	Training cohort	Low Risk	-0.654
GSM972283	Training cohort	Low Risk	-0.316
GSM972285	Training cohort	High Risk	1.461
GSM972286	Training cohort	Low Risk	-0.229
GSM972287	Training cohort	Low Risk	-0.061
GSM972291	Training cohort	Low Risk	0.055
GSM972292	Training cohort	Low Risk	-0.109
GSM972294	Training cohort	Low Risk	-0.058
GSM972295	Training cohort	Low Risk	0.046
GSM972298	Training cohort	Low Risk	-0.509
GSM972301	Training cohort	High Risk	0.235
GSM972302	Training cohort	Low Risk	0.147
GSM972304	Training cohort	Low Risk	-0.429
GSM972305	Training cohort	Low Risk	-0.295
GSM972306	Training cohort	Low Risk	-0.007
GSM972307	Training cohort	Low Risk	0.126
GSM972308	Training cohort	Low Risk	-0.188
GSM972309	Training cohort	Low Risk	-0.458
GSM972310	Training cohort	High Risk	0.236
GSM972311	Training cohort	Low Risk	0.16
GSM972312	Training cohort	Low Risk	-0.229
GSM972314	Training cohort	Low Risk	-0.932
GSM972316	Training cohort	Low Risk	0.072
GSM972317	Training cohort	High Risk	0.488
GSM972318	Training cohort	High Risk	0.251
GSM972319	Training cohort	Low Risk	-0.143
GSM972320	Training cohort	High Risk	0.495
GSM972321	Training cohort	High Risk	0.283
GSM972322	Training cohort	Low Risk	-0.036
GSM972323	Training cohort	Low Risk	-0.588
GSM972324	Training cohort	Low Risk	0.172
GSM972325	Training cohort	Low Risk	-0.225
GSM972326	Training cohort	High Risk	0.201
GSM972327	Training cohort	Low Risk	0.127
GSM972328	Training cohort	Low Risk	0.072
GSM972329	Training cohort	Low Risk	0.011
GSM972330	Training cohort	Low Risk	0.158
GSM972331	Training cohort	Low Risk	0.086
GSM972332	Training cohort	High Risk	0.295
GSM972333	Training cohort	Low Risk	-0.392
GSM972334	Training cohort	Low Risk	-0.53
GSM972336	Training cohort	Low Risk	0.023
GSM972337	Training cohort	Low Risk	-0.391
GSM972338	Training cohort	Low Risk	-0.164
GSM972339	Training cohort	Low Risk	-0.355
GSM972340	Training cohort	Low Risk	-0.053
GSM972341	Training cohort	Low Risk	-0.251
GSM972343	Training cohort	High Risk	0.246
GSM972344	Training cohort	Low Risk	0.127
GSM972345	Training cohort	High Risk	0.386
GSM972346	Training cohort	High Risk	0.242
GSM972347	Training cohort	Low Risk	-0.146
GSM972348	Training cohort	Low Risk	-0.118
GSM972349	Training cohort	High Risk	0.537
GSM972350	Training cohort	Low Risk	0.039
GSM972351	Training cohort	Low Risk	-0.113
GSM972352	Training cohort	High Risk	0.471
GSM972353	Training cohort	Low Risk	-0.34
GSM972354	Training cohort	Low Risk	-0.123
GSM972355	Training cohort	High Risk	0.354
GSM972356	Training cohort	Low Risk	-0.214
GSM972357	Training cohort	High Risk	0.61
GSM972358	Training cohort	Low Risk	-0.074
GSM972359	Training cohort	High Risk	0.336
GSM972360	Training cohort	Low Risk	-0.453
GSM972361	Training cohort	High Risk	0.453
GSM972362	Training cohort	Low Risk	-0.179
GSM972363	Training cohort	Low Risk	-0.317
GSM972364	Training cohort	Low Risk	0.121
GSM972365	Training cohort	High Risk	0.378
GSM972366	Training cohort	High Risk	0.451
GSM972367	Training cohort	High Risk	0.57
GSM972368	Training cohort	Low Risk	-0.729
GSM972369	Training cohort	High Risk	0.68
GSM972370	Training cohort	Low Risk	-0.014
GSM972371	Training cohort	Low Risk	-0.364
GSM972372	Training cohort	Low Risk	-0.013
GSM972373	Training cohort	High Risk	0.413
GSM972374	Training cohort	Low Risk	-0.332
GSM972375	Training cohort	High Risk	0.272
GSM972376	Training cohort	Low Risk	-0.196
GSM972377	Training cohort	Low Risk	-0.78
GSM972378	Training cohort	Low Risk	-0.06
GSM972379	Training cohort	High Risk	0.272
GSM972380	Training cohort	Low Risk	0.062
GSM972381	Training cohort	High Risk	0.382
GSM972382	Training cohort	Low Risk	-0.454
GSM972383	Training cohort	Low Risk	-0.23
GSM972384	Training cohort	High Risk	0.502
GSM972385	Training cohort	Low Risk	-0.398
GSM972386	Training cohort	Low Risk	-0.044
GSM972387	Training cohort	Low Risk	-0.146
GSM972388	Training cohort	Low Risk	-0.172
GSM972389	Training cohort	Low Risk	-0.589
GSM972390	Training cohort	High Risk	0.517
GSM972391	Training cohort	Low Risk	-0.158
GSM972392	Training cohort	Low Risk	-0.108
GSM972393	Training cohort	Low Risk	0.017
GSM972394	Training cohort	High Risk	0.47
GSM972395	Training cohort	Low Risk	-0.352
GSM972396	Training cohort	Low Risk	0.06
GSM972397	Training cohort	Low Risk	-0.221
GSM972398	Training cohort	Low Risk	-0.32
GSM972399	Training cohort	Low Risk	-0.038
GSM972401	Training cohort	High Risk	0.59
GSM972402	Training cohort	High Risk	0.439
GSM972403	Training cohort	Low Risk	-0.195
GSM972404	Training cohort	Low Risk	0.042
GSM972405	Training cohort	High Risk	0.384
GSM972406	Training cohort	Low Risk	-0.533
GSM972407	Training cohort	Low Risk	-0.328
GSM972408	Training cohort	High Risk	0.518
GSM972409	Training cohort	Low Risk	-0.538
GSM972410	Training cohort	Low Risk	0.03
GSM972411	Training cohort	Low Risk	-0.305
GSM972412	Training cohort	High Risk	0.881
GSM972413	Training cohort	High Risk	0.576
GSM972414	Training cohort	High Risk	0.274
GSM972415	Training cohort	High Risk	0.705
GSM972416	Training cohort	High Risk	0.409
GSM972417	Training cohort	Low Risk	-0.758
GSM972418	Training cohort	Low Risk	-0.682
GSM972419	Training cohort	High Risk	0.384
GSM972420	Training cohort	High Risk	0.231
GSM972421	Training cohort	High Risk	0.558
GSM972422	Training cohort	High Risk	0.304
GSM972423	Training cohort	Low Risk	0.07
GSM972424	Training cohort	Low Risk	-0.152
GSM972425	Training cohort	Low Risk	0.092
GSM972426	Training cohort	Low Risk	-0.103
GSM972427	Training cohort	Low Risk	-0.155
GSM972428	Training cohort	Low Risk	-0.281
GSM972429	Training cohort	Low Risk	-0.209
GSM972430	Training cohort	Low Risk	0.013
GSM972431	Training cohort	Low Risk	-0.324
GSM972432	Training cohort	High Risk	0.5
GSM972433	Training cohort	High Risk	0.588
GSM972434	Training cohort	Low Risk	-0.336
GSM972435	Training cohort	High Risk	0.199
GSM972436	Training cohort	High Risk	0.35
GSM972440	Training cohort	Low Risk	0.084
GSM972443	Training cohort	Low Risk	-0.515
GSM972444	Training cohort	Low Risk	-0.231
GSM972445	Training cohort	Low Risk	-0.623
GSM972447	Training cohort	Low Risk	-0.135
GSM972449	Training cohort	Low Risk	0.038
GSM972450	Training cohort	Low Risk	0.142
GSM972451	Training cohort	Low Risk	-0.226
GSM972452	Training cohort	Low Risk	-1.005
GSM972453	Training cohort	Low Risk	-0.335
GSM972455	Training cohort	Low Risk	-0.031
GSM972456	Training cohort	Low Risk	0.047
GSM972457	Training cohort	High Risk	0.3
GSM972458	Training cohort	Low Risk	-0.533
GSM972459	Training cohort	Low Risk	-0.019
GSM972460	Training cohort	Low Risk	0.007
GSM972461	Training cohort	Low Risk	-0.256
GSM972463	Training cohort	High Risk	0.327
GSM972465	Training cohort	Low Risk	-0.128
GSM972466	Training cohort	High Risk	0.203
GSM972467	Training cohort	Low Risk	0.057
GSM972468	Training cohort	Low Risk	-0.092
GSM972470	Training cohort	Low Risk	-0.214
GSM972472	Training cohort	Low Risk	0.155
GSM972473	Training cohort	Low Risk	0.008
GSM972474	Training cohort	High Risk	0.202
GSM972475	Training cohort	Low Risk	-0.413
GSM972476	Training cohort	High Risk	0.51
GSM972477	Training cohort	Low Risk	0.108
GSM972478	Training cohort	Low Risk	0.077
GSM972479	Training cohort	High Risk	0.545
GSM972480	Training cohort	High Risk	0.206
GSM972481	Training cohort	Low Risk	0.168
GSM972482	Training cohort	High Risk	0.469
GSM972483	Training cohort	High Risk	0.336
GSM972484	Training cohort	Low Risk	-0.314
GSM972485	Training cohort	Low Risk	-0.636
GSM972486	Training cohort	Low Risk	0.156
GSM972487	Training cohort	Low Risk	-0.076
GSM972488	Training cohort	Low Risk	-0.211
GSM972489	Training cohort	Low Risk	0.033
GSM972490	Training cohort	Low Risk	-0.097
GSM972491	Training cohort	Low Risk	-0.207
GSM972493	Training cohort	Low Risk	-0.064
GSM972495	Training cohort	Low Risk	0.091
GSM972497	Training cohort	Low Risk	-0.772
GSM972498	Training cohort	High Risk	0.42
GSM972499	Training cohort	Low Risk	-0.333
GSM972501	Training cohort	High Risk	0.196
GSM972502	Training cohort	Low Risk	-0.025
GSM972503	Training cohort	Low Risk	-0.001
GSM972504	Training cohort	Low Risk	-0.153
GSM972505	Training cohort	Low Risk	-0.248
GSM972506	Training cohort	Low Risk	-0.273
GSM972507	Training cohort	Low Risk	-0.281
GSM972510	Training cohort	High Risk	0.317
GSM972511	Training cohort	Low Risk	0.111
GSM972512	Training cohort	High Risk	0.204
GSM972513	Training cohort	High Risk	0.6
GSM972514	Training cohort	High Risk	0.235
GSM972515	Training cohort	Low Risk	0.152
GSM972516	Training cohort	Low Risk	-0.004
GSM972517	Training cohort	High Risk	0.247
GSM972518	Training cohort	Low Risk	0.123
GSM972519	Training cohort	High Risk	0.323
GSM972520	Training cohort	Low Risk	-0.151
GSM972521	Training cohort	Low Risk	-0.174
GSM972522	Training cohort	Low Risk	0.077
TCGA-4N-A93T-01	Validation-1 cohort	High Risk	0.277
TCGA-4T-AA8H-01	Validation-1 cohort	High Risk	0.439
TCGA-5M-AATE-01	Validation-1 cohort	Low Risk	0.031
TCGA-A6-2675-01	Validation-1 cohort	Low Risk	-0.307
TCGA-A6-2685-01	Validation-1 cohort	High Risk	0.264
TCGA-A6-2686-01	Validation-1 cohort	Low Risk	-0.147
TCGA-A6-4105-01	Validation-1 cohort	Low Risk	0.009
TCGA-A6-5657-01	Validation-1 cohort	Low Risk	0.081
TCGA-A6-5660-01	Validation-1 cohort	Low Risk	-0.209
TCGA-A6-5661-01	Validation-1 cohort	Low Risk	-0.073
TCGA-A6-5664-01	Validation-1 cohort	Low Risk	-0.029
TCGA-A6-5665-01	Validation-1 cohort	High Risk	0.206
TCGA-A6-5666-01	Validation-1 cohort	Low Risk	-0.176
TCGA-A6-5667-01	Validation-1 cohort	Low Risk	-0.362
TCGA-A6-6137-01	Validation-1 cohort	Low Risk	0.059
TCGA-A6-6140-01	Validation-1 cohort	Low Risk	-0.015
TCGA-A6-6141-01	Validation-1 cohort	Low Risk	-0.367
TCGA-A6-6649-01	Validation-1 cohort	High Risk	0.182
TCGA-A6-6650-01	Validation-1 cohort	High Risk	0.343
TCGA-A6-6651-01	Validation-1 cohort	Low Risk	-0.275
TCGA-A6-6654-01	Validation-1 cohort	Low Risk	-0.046
TCGA-A6-6780-01	Validation-1 cohort	Low Risk	-0.511
TCGA-A6-6781-01	Validation-1 cohort	Low Risk	-0.003
TCGA-A6-6782-01	Validation-1 cohort	Low Risk	0.148
TCGA-A6-A565-01	Validation-1 cohort	High Risk	0.22
TCGA-A6-A566-01	Validation-1 cohort	High Risk	0.186
TCGA-A6-A56B-01	Validation-1 cohort	Low Risk	0.062
TCGA-A6-A5ZU-01	Validation-1 cohort	Low Risk	0.04
TCGA-AA-3489-01	Validation-1 cohort	Low Risk	-0.178
TCGA-AA-3492-01	Validation-1 cohort	Low Risk	-0.124
TCGA-AA-3496-01	Validation-1 cohort	Low Risk	-0.359
TCGA-AA-3509-01	Validation-1 cohort	Low Risk	-0.114
TCGA-AA-3511-01	Validation-1 cohort	High Risk	0.218
TCGA-AA-3655-01	Validation-1 cohort	Low Risk	0.025
TCGA-AA-3660-01	Validation-1 cohort	Low Risk	-0.017
TCGA-AA-3663-01	Validation-1 cohort	Low Risk	-0.115
TCGA-AA-3675-01	Validation-1 cohort	Low Risk	-0.27
TCGA-AA-3685-01	Validation-1 cohort	Low Risk	-0.562
TCGA-AA-3697-01	Validation-1 cohort	Low Risk	0.048
TCGA-AA-3712-01	Validation-1 cohort	Low Risk	-0.133
TCGA-AA-A01P-01	Validation-1 cohort	Low Risk	-0.374
TCGA-AA-A01X-01	Validation-1 cohort	Low Risk	0.122
TCGA-AA-A01Z-01	Validation-1 cohort	High Risk	0.435
TCGA-AD-6888-01	Validation-1 cohort	Low Risk	-0.487
TCGA-AD-6889-01	Validation-1 cohort	High Risk	0.233
TCGA-AD-6895-01	Validation-1 cohort	High Risk	0.187
TCGA-AD-6899-01	Validation-1 cohort	Low Risk	-0.031
TCGA-AD-6965-01	Validation-1 cohort	Low Risk	-0.243
TCGA-AD-A5EJ-01	Validation-1 cohort	High Risk	0.238
TCGA-AM-5821-01	Validation-1 cohort	Low Risk	0.166
TCGA-AU-3779-01	Validation-1 cohort	Low Risk	-0.306
TCGA-AY-6196-01	Validation-1 cohort	High Risk	0.394
TCGA-AY-6197-01	Validation-1 cohort	High Risk	0.292
TCGA-AY-6386-01	Validation-1 cohort	Low Risk	-0.012
TCGA-AY-A69D-01	Validation-1 cohort	Low Risk	0.166
TCGA-AZ-4315-01	Validation-1 cohort	Low Risk	-0.177
TCGA-AZ-4615-01	Validation-1 cohort	Low Risk	-0.227
TCGA-AZ-5403-01	Validation-1 cohort	Low Risk	-0.116
TCGA-AZ-6598-01	Validation-1 cohort	Low Risk	-0.637
TCGA-AZ-6601-01	Validation-1 cohort	Low Risk	-0.365
TCGA-AZ-6605-01	Validation-1 cohort	Low Risk	-0.233
TCGA-AZ-6608-01	Validation-1 cohort	Low Risk	-0.103
TCGA-CA-5254-01	Validation-1 cohort	Low Risk	-0.03
TCGA-CA-5255-01	Validation-1 cohort	High Risk	0.218
TCGA-CA-5256-01	Validation-1 cohort	Low Risk	-0.793
TCGA-CA-5796-01	Validation-1 cohort	High Risk	0.194
TCGA-CA-5797-01	Validation-1 cohort	Low Risk	-0.014
TCGA-CA-6715-01	Validation-1 cohort	Low Risk	-0.05
TCGA-CA-6716-01	Validation-1 cohort	High Risk	0.362
TCGA-CA-6717-01	Validation-1 cohort	Low Risk	-0.193
TCGA-CA-6718-01	Validation-1 cohort	Low Risk	-0.368
TCGA-CA-6719-01	Validation-1 cohort	Low Risk	-0.016
TCGA-CK-4947-01	Validation-1 cohort	Low Risk	-0.19
TCGA-CK-4948-01	Validation-1 cohort	Low Risk	-0.209
TCGA-CK-4950-01	Validation-1 cohort	Low Risk	-0.294
TCGA-CK-4951-01	Validation-1 cohort	Low Risk	-0.523
TCGA-CK-4952-01	Validation-1 cohort	Low Risk	-0.248
TCGA-CK-5913-01	Validation-1 cohort	Low Risk	-0.407
TCGA-CK-5914-01	Validation-1 cohort	Low Risk	-0.479
TCGA-CK-6746-01	Validation-1 cohort	High Risk	0.192
TCGA-CK-6747-01	Validation-1 cohort	Low Risk	-0.06
TCGA-CM-4743-01	Validation-1 cohort	Low Risk	0.057
TCGA-CM-4751-01	Validation-1 cohort	Low Risk	-0.043
TCGA-CM-5344-01	Validation-1 cohort	Low Risk	0.146
TCGA-CM-5348-01	Validation-1 cohort	Low Risk	-0.154
TCGA-CM-5349-01	Validation-1 cohort	Low Risk	-0.324
TCGA-CM-5860-01	Validation-1 cohort	Low Risk	-0.121
TCGA-CM-5861-01	Validation-1 cohort	High Risk	0.315
TCGA-CM-5863-01	Validation-1 cohort	High Risk	0.184
TCGA-CM-6162-01	Validation-1 cohort	Low Risk	-0.181
TCGA-CM-6164-01	Validation-1 cohort	Low Risk	-0.244
TCGA-CM-6165-01	Validation-1 cohort	Low Risk	-0.002
TCGA-CM-6167-01	Validation-1 cohort	Low Risk	0.133
TCGA-CM-6168-01	Validation-1 cohort	Low Risk	0.084
TCGA-CM-6169-01	Validation-1 cohort	Low Risk	-0.283
TCGA-CM-6172-01	Validation-1 cohort	Low Risk	-0.281
TCGA-CM-6674-01	Validation-1 cohort	Low Risk	-0.546
TCGA-CM-6677-01	Validation-1 cohort	Low Risk	-0.301
TCGA-CM-6679-01	Validation-1 cohort	Low Risk	-0.154
TCGA-CM-6680-01	Validation-1 cohort	Low Risk	0.068
TCGA-D5-5537-01	Validation-1 cohort	Low Risk	0.06
TCGA-D5-5538-01	Validation-1 cohort	High Risk	0.263
TCGA-D5-5539-01	Validation-1 cohort	Low Risk	0.021
TCGA-D5-5540-01	Validation-1 cohort	Low Risk	-0.108
TCGA-D5-5541-01	Validation-1 cohort	Low Risk	-0.379
TCGA-D5-6529-01	Validation-1 cohort	Low Risk	-0.186
TCGA-D5-6531-01	Validation-1 cohort	Low Risk	-0.612
TCGA-D5-6532-01	Validation-1 cohort	Low Risk	0.041
TCGA-D5-6534-01	Validation-1 cohort	High Risk	0.282
TCGA-D5-6535-01	Validation-1 cohort	Low Risk	0.053
TCGA-D5-6536-01	Validation-1 cohort	Low Risk	-0.021
TCGA-D5-6537-01	Validation-1 cohort	Low Risk	-0.66
TCGA-D5-6538-01	Validation-1 cohort	High Risk	0.368
TCGA-D5-6541-01	Validation-1 cohort	Low Risk	0.026
TCGA-D5-6920-01	Validation-1 cohort	Low Risk	-0.087
TCGA-D5-6922-01	Validation-1 cohort	Low Risk	0.066
TCGA-D5-6924-01	Validation-1 cohort	Low Risk	0.002
TCGA-D5-6926-01	Validation-1 cohort	Low Risk	0.139
TCGA-D5-6927-01	Validation-1 cohort	Low Risk	-0.016
TCGA-D5-6928-01	Validation-1 cohort	Low Risk	-0.173
TCGA-D5-6930-01	Validation-1 cohort	Low Risk	-0.631
TCGA-D5-6931-01	Validation-1 cohort	Low Risk	0.097
TCGA-D5-6932-01	Validation-1 cohort	Low Risk	-0.071
TCGA-DM-A0X9-01	Validation-1 cohort	Low Risk	-0.082
TCGA-DM-A0XD-01	Validation-1 cohort	High Risk	0.341
TCGA-DM-A0XF-01	Validation-1 cohort	Low Risk	-0.223
TCGA-DM-A1D0-01	Validation-1 cohort	Low Risk	-0.256
TCGA-DM-A1D4-01	Validation-1 cohort	Low Risk	0.105
TCGA-DM-A1D6-01	Validation-1 cohort	High Risk	0.355
TCGA-DM-A1D7-01	Validation-1 cohort	High Risk	0.366
TCGA-DM-A1D9-01	Validation-1 cohort	High Risk	0.625
TCGA-DM-A1DA-01	Validation-1 cohort	Low Risk	0.12
TCGA-DM-A1DB-01	Validation-1 cohort	Low Risk	-0.158
TCGA-DM-A1HA-01	Validation-1 cohort	High Risk	1.422
TCGA-DM-A1HB-01	Validation-1 cohort	Low Risk	0.111
TCGA-DM-A280-01	Validation-1 cohort	High Risk	0.216
TCGA-DM-A282-01	Validation-1 cohort	High Risk	0.28
TCGA-DM-A288-01	Validation-1 cohort	High Risk	1.205
TCGA-DM-A28A-01	Validation-1 cohort	High Risk	0.181
TCGA-DM-A28C-01	Validation-1 cohort	Low Risk	-0.114
TCGA-DM-A28E-01	Validation-1 cohort	High Risk	0.85
TCGA-DM-A28F-01	Validation-1 cohort	Low Risk	-0.036
TCGA-DM-A28G-01	Validation-1 cohort	Low Risk	-0.062
TCGA-DM-A28H-01	Validation-1 cohort	High Risk	0.507
TCGA-DM-A28K-01	Validation-1 cohort	Low Risk	0.053
TCGA-DM-A28M-01	Validation-1 cohort	High Risk	0.319
TCGA-F4-6459-01	Validation-1 cohort	Low Risk	0.144
TCGA-F4-6460-01	Validation-1 cohort	Low Risk	-0.151
TCGA-F4-6461-01	Validation-1 cohort	Low Risk	0.113
TCGA-F4-6463-01	Validation-1 cohort	Low Risk	-0.072
TCGA-F4-6570-01	Validation-1 cohort	Low Risk	0.171
TCGA-F4-6703-01	Validation-1 cohort	Low Risk	0.061
TCGA-F4-6704-01	Validation-1 cohort	Low Risk	-0.001
TCGA-F4-6805-01	Validation-1 cohort	High Risk	0.285
TCGA-F4-6807-01	Validation-1 cohort	Low Risk	0.034
TCGA-F4-6854-01	Validation-1 cohort	High Risk	0.308
TCGA-F4-6855-01	Validation-1 cohort	High Risk	0.428
TCGA-G4-6293-01	Validation-1 cohort	Low Risk	-0.399
TCGA-G4-6295-01	Validation-1 cohort	Low Risk	-0.349
TCGA-G4-6298-01	Validation-1 cohort	High Risk	0.579
TCGA-G4-6299-01	Validation-1 cohort	High Risk	0.318
TCGA-G4-6302-01	Validation-1 cohort	Low Risk	0.136
TCGA-G4-6304-01	Validation-1 cohort	Low Risk	-0.628
TCGA-G4-6307-01	Validation-1 cohort	Low Risk	-0.335
TCGA-G4-6309-01	Validation-1 cohort	Low Risk	-0.112
TCGA-G4-6310-01	Validation-1 cohort	Low Risk	-0.029
TCGA-G4-6311-01	Validation-1 cohort	Low Risk	0.04
TCGA-G4-6317-01	Validation-1 cohort	Low Risk	-0.137
TCGA-G4-6317-02	Validation-1 cohort	High Risk	0.396
TCGA-G4-6320-01	Validation-1 cohort	Low Risk	0.167
TCGA-G4-6321-01	Validation-1 cohort	High Risk	0.267
TCGA-G4-6322-01	Validation-1 cohort	Low Risk	-0.211
TCGA-G4-6586-01	Validation-1 cohort	Low Risk	-0.184
TCGA-G4-6588-01	Validation-1 cohort	Low Risk	-0.547
TCGA-G4-6625-01	Validation-1 cohort	Low Risk	-0.33
TCGA-G4-6626-01	Validation-1 cohort	Low Risk	-0.357
TCGA-G4-6627-01	Validation-1 cohort	Low Risk	-0.135
TCGA-NH-A50T-01	Validation-1 cohort	Low Risk	-0.082
TCGA-NH-A50V-01	Validation-1 cohort	High Risk	0.491
TCGA-NH-A5IV-01	Validation-1 cohort	Low Risk	0.101
TCGA-NH-A6GA-01	Validation-1 cohort	High Risk	0.24
TCGA-NH-A6GB-01	Validation-1 cohort	Low Risk	0.024
TCGA-NH-A8F7-06	Validation-1 cohort	High Risk	0.202
TCGA-NH-A8F7-01	Validation-1 cohort	Low Risk	-0.051
TCGA-QG-A5YV-01	Validation-1 cohort	Low Risk	-0.08
TCGA-QG-A5YW-01	Validation-1 cohort	Low Risk	-0.225
TCGA-QG-A5YX-01	Validation-1 cohort	Low Risk	-0.015
TCGA-QG-A5Z1-01	Validation-1 cohort	High Risk	0.239
TCGA-RU-A8FL-01	Validation-1 cohort	High Risk	0.236
TCGA-SS-A7HO-01	Validation-1 cohort	High Risk	0.506
TCGA-T9-A92H-01	Validation-1 cohort	High Risk	0.338
TCGA-WS-AB45-01	Validation-1 cohort	High Risk	0.307
TCGA-AF-2687-01	Validation-1 cohort	High Risk	0.209
TCGA-AF-2690-01	Validation-1 cohort	Low Risk	-0.375
TCGA-AF-3911-01	Validation-1 cohort	High Risk	0.318
TCGA-AF-6136-01	Validation-1 cohort	High Risk	0.717
TCGA-AF-6655-01	Validation-1 cohort	High Risk	0.297
TCGA-AF-A56K-01	Validation-1 cohort	Low Risk	-0.007
TCGA-AF-A56L-01	Validation-1 cohort	Low Risk	-0.207
TCGA-AF-A56N-01	Validation-1 cohort	Low Risk	0.147
TCGA-AG-3591-01	Validation-1 cohort	Low Risk	0.015
TCGA-AG-3592-01	Validation-1 cohort	Low Risk	0.03
TCGA-AG-3725-01	Validation-1 cohort	High Risk	0.465
TCGA-AG-3902-01	Validation-1 cohort	Low Risk	-0.263
TCGA-AG-4022-01	Validation-1 cohort	Low Risk	0.14
TCGA-AH-6643-01	Validation-1 cohort	High Risk	0.546
TCGA-AH-6903-01	Validation-1 cohort	Low Risk	-0.106
TCGA-BM-6198-01	Validation-1 cohort	Low Risk	-0.222
TCGA-CI-6621-01	Validation-1 cohort	Low Risk	-0.045
TCGA-CI-6622-01	Validation-1 cohort	High Risk	0.618
TCGA-CL-5917-01	Validation-1 cohort	High Risk	0.38
TCGA-CL-5918-01	Validation-1 cohort	Low Risk	-0.046
TCGA-DC-4745-01	Validation-1 cohort	Low Risk	0.163
TCGA-DC-5869-01	Validation-1 cohort	High Risk	0.197
TCGA-DC-6155-01	Validation-1 cohort	Low Risk	-0.806
TCGA-DC-6682-01	Validation-1 cohort	Low Risk	-0.238
TCGA-DC-6683-01	Validation-1 cohort	High Risk	0.285
TCGA-DT-5265-01	Validation-1 cohort	High Risk	0.228
TCGA-DY-A0XA-01	Validation-1 cohort	Low Risk	-0.086
TCGA-DY-A1DC-01	Validation-1 cohort	Low Risk	-0.03
TCGA-DY-A1DD-01	Validation-1 cohort	Low Risk	-0.14
TCGA-DY-A1DE-01	Validation-1 cohort	Low Risk	-0.272
TCGA-DY-A1DF-01	Validation-1 cohort	High Risk	1.393
TCGA-DY-A1H8-01	Validation-1 cohort	High Risk	0.477
TCGA-EF-5830-01	Validation-1 cohort	Low Risk	-0.178
TCGA-EF-5831-01	Validation-1 cohort	Low Risk	0.084
TCGA-EI-6506-01	Validation-1 cohort	Low Risk	0.143
TCGA-EI-6507-01	Validation-1 cohort	High Risk	0.568
TCGA-EI-6508-01	Validation-1 cohort	High Risk	0.388
TCGA-EI-6509-01	Validation-1 cohort	Low Risk	0.146
TCGA-EI-6511-01	Validation-1 cohort	Low Risk	-0.149
TCGA-EI-6512-01	Validation-1 cohort	High Risk	0.501
TCGA-EI-6513-01	Validation-1 cohort	Low Risk	-0.206
TCGA-EI-6514-01	Validation-1 cohort	Low Risk	-0.278
TCGA-EI-6881-01	Validation-1 cohort	High Risk	0.387
TCGA-EI-6882-01	Validation-1 cohort	Low Risk	-0.094
TCGA-EI-6883-01	Validation-1 cohort	Low Risk	-0.644
TCGA-EI-6884-01	Validation-1 cohort	High Risk	0.298
TCGA-EI-6917-01	Validation-1 cohort	Low Risk	-0.401
TCGA-F5-6464-01	Validation-1 cohort	Low Risk	0.17
TCGA-F5-6465-01	Validation-1 cohort	Low Risk	-0.038
TCGA-F5-6571-01	Validation-1 cohort	Low Risk	0.118
TCGA-F5-6811-01	Validation-1 cohort	Low Risk	-0.113
TCGA-F5-6812-01	Validation-1 cohort	Low Risk	0.128
TCGA-F5-6813-01	Validation-1 cohort	Low Risk	-0.494
TCGA-F5-6814-01	Validation-1 cohort	Low Risk	-0.337
TCGA-F5-6861-01	Validation-1 cohort	Low Risk	-0.152
TCGA-F5-6863-01	Validation-1 cohort	High Risk	0.385
TCGA-F5-6864-01	Validation-1 cohort	Low Risk	-0.144
TCGA-G5-6235-01	Validation-1 cohort	Low Risk	0.047
TCGA-G5-6641-01	Validation-1 cohort	High Risk	0.584
TCGA-A6-2672-01	Validation-1 cohort	Low Risk	-0.415
TCGA-A6-2676-01	Validation-1 cohort	Low Risk	-0.324
TCGA-A6-2677-01	Validation-1 cohort	Low Risk	-0.448
TCGA-A6-2678-01	Validation-1 cohort	Low Risk	0.156
TCGA-A6-2679-01	Validation-1 cohort	Low Risk	-0.123
TCGA-A6-2680-01	Validation-1 cohort	High Risk	0.208
TCGA-A6-2681-01	Validation-1 cohort	Low Risk	-0.015
TCGA-A6-3807-01	Validation-1 cohort	Low Risk	0.064
TCGA-A6-3808-01	Validation-1 cohort	Low Risk	-0.226
TCGA-A6-3809-01	Validation-1 cohort	Low Risk	-0.267
TCGA-A6-3810-01	Validation-1 cohort	High Risk	0.312
TCGA-A6-4107-01	Validation-1 cohort	High Risk	0.291
TCGA-AA-3510-01	Validation-1 cohort	Low Risk	-0.192
TCGA-AA-3516-01	Validation-1 cohort	Low Risk	-0.37
TCGA-AA-3517-01	Validation-1 cohort	Low Risk	0.105
TCGA-AA-3518-01	Validation-1 cohort	Low Risk	-0.406
TCGA-AA-3519-01	Validation-1 cohort	Low Risk	-0.125
TCGA-AA-3520-01	Validation-1 cohort	High Risk	0.405
TCGA-AA-3522-01	Validation-1 cohort	Low Risk	0.145
TCGA-AA-3524-01	Validation-1 cohort	Low Risk	-0.454
TCGA-AA-3525-01	Validation-1 cohort	Low Risk	-0.163
TCGA-AA-3527-01	Validation-1 cohort	Low Risk	-0.493
TCGA-AA-3529-01	Validation-1 cohort	Low Risk	0.087
TCGA-AA-3531-01	Validation-1 cohort	Low Risk	-0.159
TCGA-AA-3532-01	Validation-1 cohort	Low Risk	-0.458
TCGA-AA-3534-01	Validation-1 cohort	Low Risk	-0.445
TCGA-AA-3542-01	Validation-1 cohort	Low Risk	-0.613
TCGA-AA-3548-01	Validation-1 cohort	Low Risk	-0.077
TCGA-AA-3552-01	Validation-1 cohort	Low Risk	-0.07
TCGA-AA-3554-01	Validation-1 cohort	Low Risk	0.049
TCGA-AA-3555-01	Validation-1 cohort	Low Risk	-0.12
TCGA-AA-3560-01	Validation-1 cohort	Low Risk	0.167
TCGA-AA-3561-01	Validation-1 cohort	Low Risk	0.108
TCGA-AA-3562-01	Validation-1 cohort	Low Risk	-0.339
TCGA-AA-3664-01	Validation-1 cohort	Low Risk	-0.23
TCGA-AA-3666-01	Validation-1 cohort	High Risk	0.311
TCGA-AA-3672-01	Validation-1 cohort	Low Risk	-0.072
TCGA-AA-3673-01	Validation-1 cohort	Low Risk	-0.369
TCGA-AA-3678-01	Validation-1 cohort	Low Risk	-0.151
TCGA-AA-3681-01	Validation-1 cohort	Low Risk	0.034
TCGA-AA-3710-01	Validation-1 cohort	Low Risk	-0.125
TCGA-AA-3715-01	Validation-1 cohort	Low Risk	-0.339
TCGA-AA-3811-01	Validation-1 cohort	High Risk	0.495
TCGA-AA-3812-01	Validation-1 cohort	Low Risk	-0.131
TCGA-AA-3814-01	Validation-1 cohort	Low Risk	0.028
TCGA-AA-3815-01	Validation-1 cohort	Low Risk	-0.597
TCGA-AA-3818-01	Validation-1 cohort	High Risk	0.2
TCGA-AA-3819-01	Validation-1 cohort	High Risk	0.246
TCGA-AA-3831-01	Validation-1 cohort	Low Risk	-0.08
TCGA-AA-3833-01	Validation-1 cohort	Low Risk	0.113
TCGA-AA-3837-01	Validation-1 cohort	Low Risk	-0.114
TCGA-AA-3841-01	Validation-1 cohort	Low Risk	-0.164
TCGA-AA-3842-01	Validation-1 cohort	Low Risk	-0.101
TCGA-AA-3844-01	Validation-1 cohort	Low Risk	0.064
TCGA-AA-3845-01	Validation-1 cohort	High Risk	0.272
TCGA-AA-3846-01	Validation-1 cohort	Low Risk	0.155
TCGA-AA-3848-01	Validation-1 cohort	Low Risk	-0.192
TCGA-AA-3851-01	Validation-1 cohort	Low Risk	-0.088
TCGA-AA-3852-01	Validation-1 cohort	Low Risk	-0.34
TCGA-AA-3856-01	Validation-1 cohort	Low Risk	-0.414
TCGA-AA-3860-01	Validation-1 cohort	Low Risk	-0.229
TCGA-AA-3861-01	Validation-1 cohort	Low Risk	0.02
TCGA-AA-3862-01	Validation-1 cohort	Low Risk	-0.104
TCGA-AA-3864-01	Validation-1 cohort	Low Risk	-0.151
TCGA-AA-3939-01	Validation-1 cohort	High Risk	0.179
TCGA-AA-3947-01	Validation-1 cohort	Low Risk	0.063
TCGA-AA-3949-01	Validation-1 cohort	Low Risk	-0.753
TCGA-AA-3950-01	Validation-1 cohort	Low Risk	-0.228
TCGA-AA-3952-01	Validation-1 cohort	Low Risk	0.089
TCGA-AA-3955-01	Validation-1 cohort	Low Risk	0.096
TCGA-AA-3956-01	Validation-1 cohort	Low Risk	0.079
TCGA-AA-3966-01	Validation-1 cohort	Low Risk	-0.045
TCGA-AA-3970-01	Validation-1 cohort	Low Risk	-0.331
TCGA-AA-3971-01	Validation-1 cohort	Low Risk	-0.194
TCGA-AA-3976-01	Validation-1 cohort	High Risk	0.241
TCGA-AA-3979-01	Validation-1 cohort	Low Risk	-0.262
TCGA-AA-3982-01	Validation-1 cohort	Low Risk	-0.081
TCGA-AA-3984-01	Validation-1 cohort	Low Risk	-0.214
TCGA-AA-3994-01	Validation-1 cohort	Low Risk	-0.068
TCGA-AA-A004-01	Validation-1 cohort	High Risk	0.737
TCGA-AA-A00A-01	Validation-1 cohort	Low Risk	-0.345
TCGA-AA-A00E-01	Validation-1 cohort	Low Risk	-0.27
TCGA-AA-A00F-01	Validation-1 cohort	High Risk	0.699
TCGA-AA-A00J-01	Validation-1 cohort	Low Risk	-0.168
TCGA-AA-A00K-01	Validation-1 cohort	Low Risk	-0.202
TCGA-AA-A00L-01	Validation-1 cohort	Low Risk	-0.089
TCGA-AA-A00N-01	Validation-1 cohort	Low Risk	-0.026
TCGA-AA-A00O-01	Validation-1 cohort	High Risk	0.663
TCGA-AA-A00Q-01	Validation-1 cohort	High Risk	0.317
TCGA-AA-A00U-01	Validation-1 cohort	Low Risk	0.016
TCGA-AA-A00Z-01	Validation-1 cohort	Low Risk	-0.131
TCGA-AA-A010-01	Validation-1 cohort	Low Risk	-0.016
TCGA-AA-A017-01	Validation-1 cohort	High Risk	0.236
TCGA-AA-A01C-01	Validation-1 cohort	Low Risk	-0.287
TCGA-AA-A01D-01	Validation-1 cohort	Low Risk	0.006
TCGA-AA-A01F-01	Validation-1 cohort	Low Risk	0.034
TCGA-AA-A01G-01	Validation-1 cohort	Low Risk	-0.097
TCGA-AA-A01K-01	Validation-1 cohort	Low Risk	-0.048
TCGA-AA-A01Q-01	Validation-1 cohort	Low Risk	-0.41
TCGA-AA-A01R-01	Validation-1 cohort	Low Risk	-0.47
TCGA-AA-A01S-01	Validation-1 cohort	Low Risk	-0.817
TCGA-AA-A01T-01	Validation-1 cohort	High Risk	0.476
TCGA-AA-A022-01	Validation-1 cohort	High Risk	0.303
TCGA-AA-A024-01	Validation-1 cohort	High Risk	0.391
TCGA-AA-A029-01	Validation-1 cohort	High Risk	0.343
TCGA-AA-A02O-01	Validation-1 cohort	Low Risk	-0.54
TCGA-AA-A02R-01	Validation-1 cohort	Low Risk	-0.759
TCGA-AA-A03F-01	Validation-1 cohort	Low Risk	0.019
TCGA-AY-4070-01	Validation-1 cohort	High Risk	0.448
TCGA-AZ-4308-01	Validation-1 cohort	Low Risk	-0.22
TCGA-AZ-4681-01	Validation-1 cohort	Low Risk	-0.221
TCGA-CM-4748-01	Validation-1 cohort	Low Risk	-0.1
TCGA-CM-4750-01	Validation-1 cohort	Low Risk	-0.336
TCGA-CM-4752-01	Validation-1 cohort	Low Risk	-0.098
TCGA-CM-5341-01	Validation-1 cohort	Low Risk	-0.716
TCGA-AF-2692-01	Validation-1 cohort	High Risk	0.225
TCGA-AF-3400-01	Validation-1 cohort	Low Risk	0.164
TCGA-AG-3574-01	Validation-1 cohort	Low Risk	-0.047
TCGA-AG-3575-01	Validation-1 cohort	High Risk	0.358
TCGA-AG-3578-01	Validation-1 cohort	Low Risk	0.057
TCGA-AG-3586-01	Validation-1 cohort	Low Risk	-0.285
TCGA-AG-3593-01	Validation-1 cohort	Low Risk	-0.219
TCGA-AG-3594-01	Validation-1 cohort	Low Risk	-0.165
TCGA-AG-3598-01	Validation-1 cohort	Low Risk	-0.273
TCGA-AG-3600-01	Validation-1 cohort	Low Risk	0.025
TCGA-AG-3601-01	Validation-1 cohort	Low Risk	-0.167
TCGA-AG-3602-01	Validation-1 cohort	High Risk	0.454
TCGA-AG-3608-01	Validation-1 cohort	Low Risk	-0.298
TCGA-AG-3609-01	Validation-1 cohort	Low Risk	-0.386
TCGA-AG-3611-01	Validation-1 cohort	Low Risk	-0.247
TCGA-AG-3612-01	Validation-1 cohort	High Risk	0.353
TCGA-AG-3727-01	Validation-1 cohort	Low Risk	0.049
TCGA-AG-3728-01	Validation-1 cohort	Low Risk	-0.204
TCGA-AG-3881-01	Validation-1 cohort	Low Risk	-0.073
TCGA-AG-3885-01	Validation-1 cohort	Low Risk	0.013
TCGA-AG-3887-01	Validation-1 cohort	Low Risk	-0.383
TCGA-AG-3893-01	Validation-1 cohort	Low Risk	0.16
TCGA-AG-3894-01	Validation-1 cohort	Low Risk	-0.228
TCGA-AG-3898-01	Validation-1 cohort	Low Risk	-0.109
TCGA-AG-3901-01	Validation-1 cohort	Low Risk	-0.004
TCGA-AG-3909-01	Validation-1 cohort	High Risk	0.251
TCGA-AG-3999-01	Validation-1 cohort	Low Risk	0.135
TCGA-AG-4001-01	Validation-1 cohort	Low Risk	-0.002
TCGA-AG-4008-01	Validation-1 cohort	High Risk	0.283
TCGA-AG-4015-01	Validation-1 cohort	Low Risk	-0.038
TCGA-AG-A00C-01	Validation-1 cohort	Low Risk	0.019
TCGA-AG-A00H-01	Validation-1 cohort	Low Risk	-0.076
TCGA-AG-A00Y-01	Validation-1 cohort	Low Risk	-0.507
TCGA-AG-A011-01	Validation-1 cohort	Low Risk	-0.008
TCGA-AG-A01J-01	Validation-1 cohort	Low Risk	-0.234
TCGA-AG-A01L-01	Validation-1 cohort	High Risk	0.457
TCGA-AG-A01W-01	Validation-1 cohort	Low Risk	-0.295
TCGA-AG-A01Y-01	Validation-1 cohort	Low Risk	0.16
TCGA-AG-A020-01	Validation-1 cohort	Low Risk	-0.186
TCGA-AG-A026-01	Validation-1 cohort	Low Risk	-0.049
TCGA-AG-A02N-01	Validation-1 cohort	Low Risk	-0.469
TCGA-AG-A032-01	Validation-1 cohort	High Risk	0.176
TCGA-AG-A036-01	Validation-1 cohort	Low Risk	-0.541
GSM358385	Validation-2 cohort	Low Risk	-0.598
GSM358386	Validation-2 cohort	High Risk	0.714
GSM358387	Validation-2 cohort	Low Risk	0.122
GSM358388	Validation-2 cohort	Low Risk	-0.136
GSM358389	Validation-2 cohort	Low Risk	0.128
GSM358390	Validation-2 cohort	Low Risk	-0.242
GSM358391	Validation-2 cohort	Low Risk	-0.159
GSM358392	Validation-2 cohort	Low Risk	-0.361
GSM358393	Validation-2 cohort	Low Risk	-0.067
GSM358394	Validation-2 cohort	High Risk	0.747
GSM358395	Validation-2 cohort	Low Risk	-0.305
GSM358396	Validation-2 cohort	Low Risk	0.087
GSM358397	Validation-2 cohort	High Risk	0.366
GSM358398	Validation-2 cohort	High Risk	0.188
GSM358399	Validation-2 cohort	High Risk	0.354
GSM358400	Validation-2 cohort	Low Risk	-0.045
GSM358401	Validation-2 cohort	Low Risk	-0.04
GSM358402	Validation-2 cohort	Low Risk	-0.301
GSM358403	Validation-2 cohort	Low Risk	-0.381
GSM358404	Validation-2 cohort	High Risk	0.285
GSM358405	Validation-2 cohort	High Risk	1.007
GSM358406	Validation-2 cohort	Low Risk	-0.316
GSM358407	Validation-2 cohort	Low Risk	0.052
GSM358408	Validation-2 cohort	Low Risk	-0.46
GSM358409	Validation-2 cohort	Low Risk	0.131
GSM358410	Validation-2 cohort	Low Risk	-0.747
GSM358411	Validation-2 cohort	Low Risk	0.134
GSM358412	Validation-2 cohort	Low Risk	-0.629
GSM358413	Validation-2 cohort	Low Risk	-0.353
GSM358414	Validation-2 cohort	Low Risk	-0.01
GSM358415	Validation-2 cohort	Low Risk	-0.012
GSM358416	Validation-2 cohort	High Risk	0.232
GSM358417	Validation-2 cohort	Low Risk	-0.438
GSM358418	Validation-2 cohort	Low Risk	-0.15
GSM358419	Validation-2 cohort	Low Risk	-0.156
GSM358420	Validation-2 cohort	Low Risk	0.078
GSM358421	Validation-2 cohort	Low Risk	0.12
GSM358422	Validation-2 cohort	Low Risk	-0.456
GSM358423	Validation-2 cohort	Low Risk	-0.525
GSM358424	Validation-2 cohort	Low Risk	-0.055
GSM358425	Validation-2 cohort	Low Risk	0.153
GSM358426	Validation-2 cohort	High Risk	0.214
GSM358427	Validation-2 cohort	Low Risk	0.135
GSM358428	Validation-2 cohort	High Risk	0.183
GSM358429	Validation-2 cohort	Low Risk	-0.21
GSM358430	Validation-2 cohort	Low Risk	-0.177
GSM358431	Validation-2 cohort	Low Risk	-0.026
GSM358432	Validation-2 cohort	Low Risk	-0.378
GSM358433	Validation-2 cohort	High Risk	0.325
GSM358434	Validation-2 cohort	Low Risk	0.033
GSM358435	Validation-2 cohort	High Risk	0.189
GSM358436	Validation-2 cohort	High Risk	0.491
GSM358437	Validation-2 cohort	Low Risk	-0.185
GSM358438	Validation-2 cohort	High Risk	0.448
GSM358439	Validation-2 cohort	Low Risk	-0.275
GSM358440	Validation-2 cohort	Low Risk	-0.304
GSM358441	Validation-2 cohort	Low Risk	-0.517
GSM358442	Validation-2 cohort	High Risk	0.214
GSM358443	Validation-2 cohort	High Risk	0.213
GSM358444	Validation-2 cohort	Low Risk	-0.334
GSM358445	Validation-2 cohort	Low Risk	-0.522
GSM358446	Validation-2 cohort	Low Risk	-0.398
GSM358447	Validation-2 cohort	Low Risk	-0.466
GSM358448	Validation-2 cohort	Low Risk	-0.319
GSM358449	Validation-2 cohort	Low Risk	0.019
GSM358450	Validation-2 cohort	Low Risk	-0.346
GSM358451	Validation-2 cohort	Low Risk	-0.039
GSM358452	Validation-2 cohort	Low Risk	-0.291
GSM358453	Validation-2 cohort	Low Risk	-0.428
GSM358454	Validation-2 cohort	High Risk	0.75
GSM358455	Validation-2 cohort	High Risk	0.47
GSM358456	Validation-2 cohort	Low Risk	-0.261
GSM358457	Validation-2 cohort	Low Risk	0.126
GSM358458	Validation-2 cohort	Low Risk	-0.132
GSM358459	Validation-2 cohort	Low Risk	0.117
GSM358460	Validation-2 cohort	Low Risk	-0.1
GSM358461	Validation-2 cohort	Low Risk	-0.053
GSM358462	Validation-2 cohort	Low Risk	-0.433
GSM358463	Validation-2 cohort	Low Risk	-0.344
GSM358464	Validation-2 cohort	High Risk	1.035
GSM358465	Validation-2 cohort	Low Risk	-0.269
GSM358466	Validation-2 cohort	Low Risk	-0.055
GSM358467	Validation-2 cohort	High Risk	0.344
GSM358468	Validation-2 cohort	Low Risk	-0.144
GSM358469	Validation-2 cohort	High Risk	0.306
GSM358470	Validation-2 cohort	High Risk	0.389
GSM358471	Validation-2 cohort	Low Risk	0.119
GSM358472	Validation-2 cohort	Low Risk	-0.079
GSM358473	Validation-2 cohort	Low Risk	-0.072
GSM358474	Validation-2 cohort	Low Risk	0.142
GSM358475	Validation-2 cohort	High Risk	0.736
GSM358476	Validation-2 cohort	Low Risk	-0.279
GSM358477	Validation-2 cohort	Low Risk	-0.774
GSM358478	Validation-2 cohort	High Risk	0.184
GSM358479	Validation-2 cohort	High Risk	0.189
GSM358480	Validation-2 cohort	High Risk	0.43
GSM358481	Validation-2 cohort	High Risk	0.448
GSM358482	Validation-2 cohort	Low Risk	0.017
GSM358483	Validation-2 cohort	Low Risk	0.131
GSM358484	Validation-2 cohort	High Risk	0.216
GSM358485	Validation-2 cohort	Low Risk	0.038
GSM358486	Validation-2 cohort	High Risk	0.347
GSM358487	Validation-2 cohort	Low Risk	-0.305
GSM358488	Validation-2 cohort	Low Risk	0.084
GSM358489	Validation-2 cohort	High Risk	0.22
GSM358490	Validation-2 cohort	Low Risk	-0.328
GSM358491	Validation-2 cohort	Low Risk	0.104
GSM358492	Validation-2 cohort	Low Risk	-0.43
GSM358493	Validation-2 cohort	Low Risk	-0.076
GSM358494	Validation-2 cohort	Low Risk	-0.001
GSM358495	Validation-2 cohort	Low Risk	-0.031
GSM358496	Validation-2 cohort	Low Risk	0.031
GSM358497	Validation-2 cohort	Low Risk	0.154
GSM358498	Validation-2 cohort	Low Risk	-0.009
GSM358499	Validation-2 cohort	Low Risk	0.018
GSM358500	Validation-2 cohort	High Risk	0.231
GSM358501	Validation-2 cohort	High Risk	0.413
GSM358502	Validation-2 cohort	Low Risk	0.114
GSM358503	Validation-2 cohort	Low Risk	0.09
GSM358504	Validation-2 cohort	High Risk	0.384
GSM358505	Validation-2 cohort	High Risk	0.263
GSM358506	Validation-2 cohort	Low Risk	-0.053
GSM358507	Validation-2 cohort	Low Risk	-0.198
GSM358508	Validation-2 cohort	Low Risk	0.063
GSM358509	Validation-2 cohort	Low Risk	-0.042
GSM358510	Validation-2 cohort	High Risk	0.845
GSM358511	Validation-2 cohort	Low Risk	-0.43
GSM358512	Validation-2 cohort	Low Risk	-0.393
GSM358513	Validation-2 cohort	High Risk	0.225
GSM358514	Validation-2 cohort	High Risk	0.459
GSM358515	Validation-2 cohort	Low Risk	0.136
GSM358516	Validation-2 cohort	Low Risk	-0.291
GSM358517	Validation-2 cohort	Low Risk	-0.001
GSM358518	Validation-2 cohort	Low Risk	-0.189
GSM358519	Validation-2 cohort	Low Risk	0.002
GSM358520	Validation-2 cohort	Low Risk	-0.221
GSM358521	Validation-2 cohort	Low Risk	-0.296
GSM358522	Validation-2 cohort	Low Risk	-0.263
GSM358523	Validation-2 cohort	High Risk	0.403
GSM358524	Validation-2 cohort	Low Risk	-0.1
GSM358525	Validation-2 cohort	Low Risk	0.031
GSM358526	Validation-2 cohort	High Risk	0.264
GSM358527	Validation-2 cohort	High Risk	0.441
GSM358528	Validation-2 cohort	Low Risk	0.084
GSM358529	Validation-2 cohort	Low Risk	-0.208
GSM358530	Validation-2 cohort	High Risk	0.177
GSM358531	Validation-2 cohort	High Risk	0.402
GSM358532	Validation-2 cohort	Low Risk	-0.141
GSM358533	Validation-2 cohort	Low Risk	0.111
GSM358534	Validation-2 cohort	Low Risk	-0.273
GSM358535	Validation-2 cohort	High Risk	0.364
GSM358536	Validation-2 cohort	Low Risk	-0.154
GSM358537	Validation-2 cohort	High Risk	0.379
GSM358538	Validation-2 cohort	High Risk	0.312
GSM358539	Validation-2 cohort	Low Risk	-0.146
GSM358540	Validation-2 cohort	Low Risk	0.102
GSM358541	Validation-2 cohort	High Risk	0.381
GSM358542	Validation-2 cohort	Low Risk	-0.254
GSM358543	Validation-2 cohort	Low Risk	0.161
GSM358544	Validation-2 cohort	Low Risk	-0.033
GSM358545	Validation-2 cohort	Low Risk	-0.271
GSM358546	Validation-2 cohort	Low Risk	0.086
GSM358547	Validation-2 cohort	Low Risk	-0.229
GSM358548	Validation-2 cohort	High Risk	1.238
GSM358549	Validation-2 cohort	Low Risk	-0.101
GSM358550	Validation-2 cohort	Low Risk	0.001
GSM358551	Validation-2 cohort	Low Risk	-0.249
GSM358552	Validation-2 cohort	Low Risk	-0.192
GSM358553	Validation-2 cohort	High Risk	0.276
GSM358554	Validation-2 cohort	Low Risk	-0.28
GSM358555	Validation-2 cohort	Low Risk	-0.142
GSM358556	Validation-2 cohort	Low Risk	-0.251
GSM358557	Validation-2 cohort	Low Risk	0.112
GSM358558	Validation-2 cohort	High Risk	0.505
GSM358559	Validation-2 cohort	Low Risk	-0.226
GSM358560	Validation-2 cohort	High Risk	0.504
GSM358561	Validation-2 cohort	Low Risk	-0.038
GSM358562	Validation-2 cohort	Low Risk	-0.166
GSM358563	Validation-2 cohort	Low Risk	-0.578
GSM358564	Validation-2 cohort	Low Risk	-0.015
GSM358565	Validation-2 cohort	Low Risk	-0.113
GSM358566	Validation-2 cohort	Low Risk	-0.089
GSM358567	Validation-2 cohort	Low Risk	-0.009
GSM358568	Validation-2 cohort	Low Risk	-0.015
GSM358569	Validation-2 cohort	Low Risk	-0.028
GSM437117	Validation-2 cohort	Low Risk	-0.487
GSM437118	Validation-2 cohort	Low Risk	0.012
GSM437119	Validation-2 cohort	High Risk	0.629
GSM437120	Validation-2 cohort	Low Risk	-0.244
GSM437121	Validation-2 cohort	Low Risk	-0.251
GSM437122	Validation-2 cohort	Low Risk	-0.139
GSM437123	Validation-2 cohort	Low Risk	-0.021
GSM437124	Validation-2 cohort	High Risk	0.631
GSM437125	Validation-2 cohort	High Risk	0.308
GSM437126	Validation-2 cohort	Low Risk	-0.557
GSM437127	Validation-2 cohort	High Risk	0.334
GSM437128	Validation-2 cohort	Low Risk	-0.07
GSM437129	Validation-2 cohort	Low Risk	-0.137
GSM437130	Validation-2 cohort	Low Risk	-0.003
GSM437131	Validation-2 cohort	High Risk	0.31
GSM437132	Validation-2 cohort	Low Risk	-0.207
GSM437133	Validation-2 cohort	Low Risk	-0.095
GSM437134	Validation-2 cohort	High Risk	0.534
GSM437135	Validation-2 cohort	High Risk	0.322
GSM437136	Validation-2 cohort	Low Risk	-0.312
GSM437137	Validation-2 cohort	Low Risk	-0.546
GSM437138	Validation-2 cohort	Low Risk	0.157
GSM437139	Validation-2 cohort	High Risk	0.231
GSM437140	Validation-2 cohort	High Risk	0.591
GSM437141	Validation-2 cohort	Low Risk	-0.366
GSM437142	Validation-2 cohort	High Risk	0.537
GSM437143	Validation-2 cohort	Low Risk	-0.739
GSM437144	Validation-2 cohort	Low Risk	0.076
GSM437145	Validation-2 cohort	Low Risk	-0.277
GSM437146	Validation-2 cohort	Low Risk	-0.275
GSM437147	Validation-2 cohort	High Risk	0.355
GSM437148	Validation-2 cohort	Low Risk	-0.181
GSM437149	Validation-2 cohort	Low Risk	-0.091
GSM437150	Validation-2 cohort	Low Risk	-0.089
GSM437151	Validation-2 cohort	Low Risk	-0.187
GSM437152	Validation-2 cohort	Low Risk	-0.319
GSM437153	Validation-2 cohort	Low Risk	-0.205
GSM437154	Validation-2 cohort	Low Risk	-0.006
GSM437155	Validation-2 cohort	Low Risk	-0.352
GSM437156	Validation-2 cohort	Low Risk	-0.377
GSM437157	Validation-2 cohort	Low Risk	-0.367
GSM437158	Validation-2 cohort	Low Risk	-0.164
GSM437159	Validation-2 cohort	Low Risk	-0.178
GSM437160	Validation-2 cohort	Low Risk	-0.375
GSM437161	Validation-2 cohort	Low Risk	-0.5
GSM437162	Validation-2 cohort	Low Risk	-0.274
GSM437163	Validation-2 cohort	Low Risk	0.133
GSM437164	Validation-2 cohort	Low Risk	-0.27
GSM437165	Validation-2 cohort	High Risk	0.195
GSM437166	Validation-2 cohort	Low Risk	0.027
GSM437167	Validation-2 cohort	Low Risk	-0.527
GSM437168	Validation-2 cohort	Low Risk	-0.013
GSM437169	Validation-2 cohort	Low Risk	0.06
GSM437170	Validation-2 cohort	Low Risk	-0.2
GSM437171	Validation-2 cohort	Low Risk	-0.744
GSM437172	Validation-2 cohort	High Risk	0.201
GSM437173	Validation-2 cohort	High Risk	0.92
GSM437174	Validation-2 cohort	High Risk	0.196
GSM437175	Validation-2 cohort	High Risk	0.38
GSM437176	Validation-2 cohort	Low Risk	-0.048
GSM437177	Validation-2 cohort	Low Risk	-0.079
GSM437178	Validation-2 cohort	Low Risk	-0.394
GSM437179	Validation-2 cohort	Low Risk	-0.096
GSM437180	Validation-2 cohort	High Risk	0.213
GSM437181	Validation-2 cohort	High Risk	0.215
GSM437182	Validation-2 cohort	Low Risk	0.085
GSM437183	Validation-2 cohort	Low Risk	-0.291
GSM437184	Validation-2 cohort	Low Risk	0.094
GSM437185	Validation-2 cohort	Low Risk	0.044
GSM437186	Validation-2 cohort	Low Risk	-0.162
GSM437187	Validation-2 cohort	High Risk	0.597
GSM437188	Validation-2 cohort	Low Risk	0.073
GSM437189	Validation-2 cohort	Low Risk	0.062
GSM437190	Validation-2 cohort	High Risk	0.283
GSM437191	Validation-2 cohort	High Risk	0.318
GSM437192	Validation-2 cohort	High Risk	0.179
GSM437193	Validation-2 cohort	Low Risk	-0.102
GSM437194	Validation-2 cohort	High Risk	0.472
GSM437195	Validation-2 cohort	Low Risk	-0.218
GSM437196	Validation-2 cohort	Low Risk	-0.052
GSM437197	Validation-2 cohort	High Risk	0.766
GSM437198	Validation-2 cohort	Low Risk	0.003
GSM437199	Validation-2 cohort	High Risk	0.286
GSM437200	Validation-2 cohort	High Risk	0.551
GSM437201	Validation-2 cohort	High Risk	0.98
GSM437202	Validation-2 cohort	High Risk	0.45
GSM437203	Validation-2 cohort	Low Risk	-0.143
GSM437204	Validation-2 cohort	High Risk	0.602
GSM437205	Validation-2 cohort	Low Risk	-0.006
GSM437206	Validation-2 cohort	Low Risk	-0.415
GSM437207	Validation-2 cohort	High Risk	0.191
GSM437208	Validation-2 cohort	High Risk	0.584
GSM437209	Validation-2 cohort	High Risk	0.18
GSM437210	Validation-2 cohort	Low Risk	0.079
GSM437211	Validation-2 cohort	Low Risk	-0.308
GSM437212	Validation-2 cohort	Low Risk	-0.043
GSM437213	Validation-2 cohort	Low Risk	-0.338
GSM437214	Validation-2 cohort	Low Risk	0.031
GSM437215	Validation-2 cohort	Low Risk	0.137
GSM437216	Validation-2 cohort	Low Risk	-0.226
GSM437217	Validation-2 cohort	Low Risk	0.085
GSM437218	Validation-2 cohort	High Risk	0.291
GSM437219	Validation-2 cohort	Low Risk	-0.505
GSM437220	Validation-2 cohort	Low Risk	-0.659
GSM437221	Validation-2 cohort	Low Risk	-0.112
GSM437222	Validation-2 cohort	High Risk	0.358
GSM437223	Validation-2 cohort	Low Risk	0.093
GSM437224	Validation-2 cohort	Low Risk	0.172
GSM437225	Validation-2 cohort	Low Risk	-0.296
GSM437226	Validation-2 cohort	Low Risk	-0.05
GSM437227	Validation-2 cohort	Low Risk	-0.05
GSM437228	Validation-2 cohort	High Risk	0.228
GSM437229	Validation-2 cohort	Low Risk	0.047
GSM437230	Validation-2 cohort	Low Risk	-0.014
GSM820048	Validation-2 cohort	Low Risk	0.076
GSM820049	Validation-2 cohort	High Risk	0.235
GSM820050	Validation-2 cohort	Low Risk	-0.4
GSM820051	Validation-2 cohort	High Risk	0.535
GSM820052	Validation-2 cohort	Low Risk	-0.246
GSM820053	Validation-2 cohort	Low Risk	-0.223
GSM820054	Validation-2 cohort	Low Risk	-0.433
GSM820055	Validation-2 cohort	Low Risk	-0.161
GSM820056	Validation-2 cohort	Low Risk	-0.196
GSM820057	Validation-2 cohort	Low Risk	-0.091
GSM820058	Validation-2 cohort	Low Risk	0.087
GSM820059	Validation-2 cohort	Low Risk	0.085
GSM820060	Validation-2 cohort	Low Risk	-0.1
GSM820061	Validation-2 cohort	High Risk	0.448
GSM820062	Validation-2 cohort	Low Risk	-0.087
GSM820063	Validation-2 cohort	Low Risk	-0.304
GSM820064	Validation-2 cohort	Low Risk	-0.234
GSM820065	Validation-2 cohort	Low Risk	0.16
GSM820066	Validation-2 cohort	Low Risk	-0.105
GSM820067	Validation-2 cohort	Low Risk	-0.119
GSM820068	Validation-2 cohort	High Risk	0.544
GSM820069	Validation-2 cohort	High Risk	0.456
GSM820070	Validation-2 cohort	Low Risk	0.157
GSM820071	Validation-2 cohort	Low Risk	0.032
GSM820072	Validation-2 cohort	Low Risk	-0.012
GSM820073	Validation-2 cohort	Low Risk	-0.061
GSM820074	Validation-2 cohort	Low Risk	-0.73
GSM820075	Validation-2 cohort	Low Risk	-0.113
GSM820076	Validation-2 cohort	Low Risk	-0.309
GSM820077	Validation-2 cohort	Low Risk	0.122
GSM820078	Validation-2 cohort	Low Risk	-0.092
GSM820079	Validation-2 cohort	Low Risk	0.034
GSM820080	Validation-2 cohort	Low Risk	-0.819
GSM820081	Validation-2 cohort	Low Risk	-0.198
GSM820082	Validation-2 cohort	Low Risk	-0.946
GSM820083	Validation-2 cohort	High Risk	0.283
GSM820084	Validation-2 cohort	Low Risk	-0.156
GSM820085	Validation-2 cohort	Low Risk	-0.167
GSM820086	Validation-2 cohort	Low Risk	-0.029
GSM820087	Validation-2 cohort	Low Risk	-0.497
GSM820088	Validation-2 cohort	High Risk	0.229
GSM820089	Validation-2 cohort	High Risk	0.383
GSM820090	Validation-2 cohort	Low Risk	-0.119
GSM820091	Validation-2 cohort	Low Risk	0.025
GSM820092	Validation-2 cohort	Low Risk	0.128
GSM820093	Validation-2 cohort	High Risk	0.424
GSM820094	Validation-2 cohort	High Risk	0.187
GSM820095	Validation-2 cohort	Low Risk	-0.007
GSM820096	Validation-2 cohort	Low Risk	-0.116
GSM820097	Validation-2 cohort	Low Risk	0.091
GSM820098	Validation-2 cohort	Low Risk	-0.248
GSM820099	Validation-2 cohort	High Risk	0.499
GSM820100	Validation-2 cohort	High Risk	0.67
GSM820101	Validation-2 cohort	Low Risk	-0.036
GSM820102	Validation-2 cohort	High Risk	0.907
GSM820103	Validation-2 cohort	Low Risk	0.12
GSM820104	Validation-2 cohort	High Risk	0.482
GSM820105	Validation-2 cohort	Low Risk	-0.304
GSM820106	Validation-2 cohort	High Risk	0.445
GSM820107	Validation-2 cohort	High Risk	0.268
GSM820108	Validation-2 cohort	High Risk	0.414
GSM820109	Validation-2 cohort	High Risk	0.69
GSM820110	Validation-2 cohort	High Risk	0.603
GSM820111	Validation-2 cohort	Low Risk	0.048
GSM820112	Validation-2 cohort	Low Risk	-0.011
GSM820113	Validation-2 cohort	Low Risk	0.09
GSM820114	Validation-2 cohort	Low Risk	-0.473
GSM820115	Validation-2 cohort	High Risk	0.279
GSM820116	Validation-2 cohort	Low Risk	-0.006
GSM820117	Validation-2 cohort	Low Risk	-0.488
GSM820118	Validation-2 cohort	Low Risk	-0.472
GSM820119	Validation-2 cohort	High Risk	0.42
GSM820120	Validation-2 cohort	High Risk	0.199
GSM820121	Validation-2 cohort	Low Risk	-0.333
GSM820122	Validation-2 cohort	Low Risk	-0.025
GSM820123	Validation-2 cohort	High Risk	0.29
GSM820124	Validation-2 cohort	Low Risk	-0.37
GSM820125	Validation-2 cohort	Low Risk	0.053
GSM820126	Validation-2 cohort	Low Risk	0.098
GSM820127	Validation-2 cohort	Low Risk	-0.111
GSM820128	Validation-2 cohort	High Risk	1.079
GSM820129	Validation-2 cohort	High Risk	0.199
GSM820130	Validation-2 cohort	Low Risk	-0.515
GSM820131	Validation-2 cohort	Low Risk	-0.178
GSM820132	Validation-2 cohort	Low Risk	-0.02
GSM820133	Validation-2 cohort	Low Risk	-0.016
GSM820134	Validation-2 cohort	Low Risk	-0.021
GSM820136	Validation-2 cohort	Low Risk	-0.232
GSM820137	Validation-2 cohort	Low Risk	-0.729
GSM929494	Validation-2 cohort	Low Risk	-0.29
GSM929495	Validation-2 cohort	Low Risk	-0.14
GSM929496	Validation-2 cohort	High Risk	0.2
GSM929497	Validation-2 cohort	High Risk	0.274
GSM929498	Validation-2 cohort	Low Risk	-0.194
GSM929499	Validation-2 cohort	Low Risk	-0.195
GSM929500	Validation-2 cohort	High Risk	0.355
GSM929501	Validation-2 cohort	Low Risk	-0.06
GSM929502	Validation-2 cohort	Low Risk	-0.254
GSM929503	Validation-2 cohort	High Risk	0.794
GSM929504	Validation-2 cohort	High Risk	0.411
GSM929505	Validation-2 cohort	Low Risk	0.051
GSM929506	Validation-2 cohort	Low Risk	-0.116
GSM929507	Validation-2 cohort	Low Risk	0.062
GSM929508	Validation-2 cohort	Low Risk	-0.027
GSM929509	Validation-2 cohort	Low Risk	-0.446
GSM929510	Validation-2 cohort	Low Risk	-0.22
GSM929511	Validation-2 cohort	Low Risk	-0.149
GSM929512	Validation-2 cohort	Low Risk	0.025
GSM929513	Validation-2 cohort	Low Risk	-0.052
GSM929514	Validation-2 cohort	Low Risk	-0.203
GSM929515	Validation-2 cohort	Low Risk	-0.27
GSM929516	Validation-2 cohort	Low Risk	-0.271
GSM929517	Validation-2 cohort	Low Risk	0.122
GSM929518	Validation-2 cohort	High Risk	0.678
GSM929519	Validation-2 cohort	Low Risk	0.147
GSM929520	Validation-2 cohort	High Risk	0.196
GSM929521	Validation-2 cohort	Low Risk	-0.266
GSM929522	Validation-2 cohort	High Risk	0.44
GSM929523	Validation-2 cohort	High Risk	0.496
GSM929524	Validation-2 cohort	High Risk	0.545
GSM929525	Validation-2 cohort	High Risk	0.197
GSM929526	Validation-2 cohort	Low Risk	0.143
GSM929527	Validation-2 cohort	Low Risk	0.022
GSM929528	Validation-2 cohort	Low Risk	-0.237
GSM929529	Validation-2 cohort	Low Risk	-0.211
GSM929530	Validation-2 cohort	High Risk	0.443
GSM929531	Validation-2 cohort	Low Risk	-0.048
GSM929532	Validation-2 cohort	Low Risk	-0.108
GSM929533	Validation-2 cohort	Low Risk	-0.121
GSM929534	Validation-2 cohort	Low Risk	-0.128
GSM929535	Validation-2 cohort	Low Risk	-0.687
GSM929536	Validation-2 cohort	Low Risk	-0.077
GSM929537	Validation-2 cohort	Low Risk	-0.249
GSM929538	Validation-2 cohort	Low Risk	-0.048
GSM929539	Validation-2 cohort	High Risk	0.347
GSM929540	Validation-2 cohort	Low Risk	-0.008
GSM929541	Validation-2 cohort	Low Risk	0.11
GSM929542	Validation-2 cohort	Low Risk	-0.399
GSM929543	Validation-2 cohort	Low Risk	-0.068
GSM929544	Validation-2 cohort	High Risk	0.187
GSM929545	Validation-2 cohort	Low Risk	-0.414
GSM929546	Validation-2 cohort	Low Risk	-0.722
GSM929547	Validation-2 cohort	Low Risk	-0.538
GSM929548	Validation-2 cohort	High Risk	0.285
GSM929549	Validation-2 cohort	Low Risk	0.036
GSM929550	Validation-2 cohort	High Risk	0.325
GSM929551	Validation-2 cohort	Low Risk	-0.218
GSM929552	Validation-2 cohort	High Risk	0.352
GSM929553	Validation-2 cohort	Low Risk	0.05
GSM929554	Validation-2 cohort	Low Risk	-0.22
GSM929555	Validation-2 cohort	Low Risk	0.122
GSM929556	Validation-2 cohort	Low Risk	-0.155
GSM929557	Validation-2 cohort	Low Risk	-0.622
GSM929558	Validation-2 cohort	Low Risk	-0.115
GSM929559	Validation-2 cohort	High Risk	0.509
GSM929560	Validation-2 cohort	Low Risk	-0.152
GSM929561	Validation-2 cohort	Low Risk	-0.193
GSM929562	Validation-2 cohort	Low Risk	0.077
GSM929563	Validation-2 cohort	Low Risk	-0.046
GSM929564	Validation-2 cohort	Low Risk	0.134
GSM929565	Validation-2 cohort	Low Risk	0.064
GSM929566	Validation-2 cohort	Low Risk	-0.418
GSM929567	Validation-2 cohort	Low Risk	0.129
GSM929568	Validation-2 cohort	High Risk	0.341
GSM929569	Validation-2 cohort	Low Risk	-0.102
GSM929570	Validation-2 cohort	Low Risk	0.086
GSM929571	Validation-2 cohort	Low Risk	-0.099
GSM929572	Validation-2 cohort	High Risk	1.678
GSM929573	Validation-2 cohort	Low Risk	-0.078
GSM929574	Validation-2 cohort	High Risk	0.332
GSM929575	Validation-2 cohort	High Risk	0.669
GSM929576	Validation-2 cohort	Low Risk	-0.045
GSM929577	Validation-2 cohort	Low Risk	-0.023
GSM929578	Validation-2 cohort	High Risk	0.401
GSM929579	Validation-2 cohort	Low Risk	0.055
GSM929580	Validation-2 cohort	Low Risk	-0.72
GSM929581	Validation-2 cohort	Low Risk	-0.235
GSM929582	Validation-2 cohort	Low Risk	-0.308
GSM929583	Validation-2 cohort	Low Risk	-0.154
GSM929584	Validation-2 cohort	Low Risk	-0.128
GSM929585	Validation-2 cohort	High Risk	0.324
GSM929586	Validation-2 cohort	Low Risk	-0.098
GSM929587	Validation-2 cohort	Low Risk	-0.4
GSM929588	Validation-2 cohort	High Risk	0.408
GSM929589	Validation-2 cohort	Low Risk	0.04
GSM929590	Validation-2 cohort	High Risk	0.56
GSM929591	Validation-2 cohort	High Risk	0.263
GSM929592	Validation-2 cohort	High Risk	0.33
GSM929593	Validation-2 cohort	High Risk	0.317
GSM929594	Validation-2 cohort	High Risk	0.585
GSM929595	Validation-2 cohort	Low Risk	-0.358
GSM929596	Validation-2 cohort	Low Risk	-0.521
GSM929597	Validation-2 cohort	High Risk	0.24
GSM929598	Validation-2 cohort	Low Risk	-0.398
GSM929599	Validation-2 cohort	Low Risk	-0.08
GSM929600	Validation-2 cohort	Low Risk	0.162
GSM929601	Validation-2 cohort	Low Risk	-0.23
GSM929602	Validation-2 cohort	Low Risk	0.135
GSM929603	Validation-2 cohort	Low Risk	-0.281
GSM929604	Validation-2 cohort	Low Risk	-0.533
GSM929605	Validation-2 cohort	Low Risk	0.023
GSM929606	Validation-2 cohort	Low Risk	-0.708
GSM929607	Validation-2 cohort	Low Risk	-0.312
GSM929608	Validation-2 cohort	Low Risk	-0.223
GSM929609	Validation-2 cohort	Low Risk	-0.156
GSM929610	Validation-2 cohort	High Risk	0.432
GSM929611	Validation-2 cohort	Low Risk	-0.295
GSM929612	Validation-2 cohort	Low Risk	-0.225
GSM929613	Validation-2 cohort	Low Risk	-0.408
GSM929614	Validation-2 cohort	High Risk	0.324
GSM929615	Validation-2 cohort	Low Risk	-0.7
GSM929616	Validation-2 cohort	Low Risk	-0.248
GSM929617	Validation-2 cohort	Low Risk	-0.423
GSM929618	Validation-2 cohort	High Risk	0.569
GSM929619	Validation-2 cohort	Low Risk	0.01
GSM929620	Validation-2 cohort	High Risk	0.5
GSM929621	Validation-2 cohort	Low Risk	-0.08
GSM929622	Validation-2 cohort	High Risk	0.418
GSM929623	Validation-2 cohort	High Risk	0.5
GSM955442	Validation-2 cohort	High Risk	0.392
GSM955447	Validation-2 cohort	Low Risk	-0.449
GSM955448	Validation-2 cohort	Low Risk	-0.548
GSM955451	Validation-2 cohort	Low Risk	-0.181
GSM955452	Validation-2 cohort	High Risk	0.188
GSM955453	Validation-2 cohort	Low Risk	0.042
GSM955454	Validation-2 cohort	Low Risk	-0.176
GSM955455	Validation-2 cohort	High Risk	0.235
GSM955456	Validation-2 cohort	High Risk	0.35
GSM955457	Validation-2 cohort	High Risk	0.226
GSM955462	Validation-2 cohort	High Risk	0.334
GSM955464	Validation-2 cohort	Low Risk	-0.128
GSM955465	Validation-2 cohort	Low Risk	-0.058
GSM955466	Validation-2 cohort	Low Risk	0.048
GSM955468	Validation-2 cohort	Low Risk	-0.32
GSM955469	Validation-2 cohort	High Risk	0.517
GSM955470	Validation-2 cohort	Low Risk	-0.091
GSM955471	Validation-2 cohort	Low Risk	0.032
GSM955472	Validation-2 cohort	Low Risk	-0.385
GSM955473	Validation-2 cohort	Low Risk	-0.069
GSM955475	Validation-2 cohort	Low Risk	0.167
GSM955476	Validation-2 cohort	Low Risk	-0.262
GSM955480	Validation-2 cohort	High Risk	0.253
GSM955481	Validation-2 cohort	High Risk	0.375
GSM955482	Validation-2 cohort	Low Risk	0.097
GSM955483	Validation-2 cohort	Low Risk	-0.445
GSM955484	Validation-2 cohort	Low Risk	0.103
GSM955485	Validation-2 cohort	Low Risk	0.003
GSM955486	Validation-2 cohort	Low Risk	-0.026
GSM955487	Validation-2 cohort	Low Risk	-0.243
GSM955488	Validation-2 cohort	Low Risk	-0.629
GSM955489	Validation-2 cohort	Low Risk	0.147
GSM955490	Validation-2 cohort	Low Risk	-0.06
GSM955491	Validation-2 cohort	Low Risk	-0.031
GSM955492	Validation-2 cohort	Low Risk	-0.106
GSM955493	Validation-2 cohort	Low Risk	-0.196
GSM955494	Validation-2 cohort	High Risk	0.35
GSM955508	Validation-2 cohort	High Risk	0.301
GSM955509	Validation-2 cohort	Low Risk	-0.292
COCC-1	Validation-3 cohort	Low Risk	-0.619
COCC-2	Validation-3 cohort	High Risk	0.976
COCC-3	Validation-3 cohort	High Risk	0.589
COCC-4	Validation-3 cohort	High Risk	0.262
COCC-5	Validation-3 cohort	Low Risk	-0.013
COCC-6	Validation-3 cohort	Low Risk	-0.425
COCC-7	Validation-3 cohort	High Risk	0.407
COCC-8	Validation-3 cohort	Low Risk	0.147
COCC-9	Validation-3 cohort	Low Risk	-0.173
COCC-10	Validation-3 cohort	Low Risk	-0.27
COCC-11	Validation-3 cohort	Low Risk	-0.098
COCC-12	Validation-3 cohort	Low Risk	-0.267
COCC-13	Validation-3 cohort	Low Risk	-0.394
COCC-14	Validation-3 cohort	Low Risk	0.088
COCC-15	Validation-3 cohort	Low Risk	0.043
COCC-16	Validation-3 cohort	High Risk	0.329
COCC-17	Validation-3 cohort	High Risk	0.236
COCC-18	Validation-3 cohort	Low Risk	0.027
COCC-19	Validation-3 cohort	Low Risk	-0.412
COCC-20	Validation-3 cohort	Low Risk	-0.184
COCC-21	Validation-3 cohort	Low Risk	-0.273
COCC-22	Validation-3 cohort	High Risk	0.488
COCC-23	Validation-3 cohort	Low Risk	0.035
COCC-24	Validation-3 cohort	High Risk	0.233
COCC-25	Validation-3 cohort	High Risk	0.176
COCC-26	Validation-3 cohort	Low Risk	-0.079
COCC-27	Validation-3 cohort	Low Risk	-0.084
COCC-28	Validation-3 cohort	High Risk	0.227
COCC-29	Validation-3 cohort	Low Risk	-0.051
COCC-30	Validation-3 cohort	Low Risk	-0.023
COCC-31	Validation-3 cohort	Low Risk	-0.282
COCC-32	Validation-3 cohort	High Risk	0.719
COCC-33	Validation-3 cohort	Low Risk	-0.072
COCC-34	Validation-3 cohort	Low Risk	-0.099
COCC-35	Validation-3 cohort	Low Risk	-0.494
COCC-36	Validation-3 cohort	Low Risk	-0.071
COCC-37	Validation-3 cohort	Low Risk	-0.11
COCC-38	Validation-3 cohort	Low Risk	-0.165
COCC-39	Validation-3 cohort	Low Risk	-0.085
COCC-40	Validation-3 cohort	Low Risk	-0.141
COCC-41	Validation-3 cohort	High Risk	0.228
COCC-42	Validation-3 cohort	High Risk	0.21
COCC-43	Validation-3 cohort	High Risk	0.368
COCC-44	Validation-3 cohort	High Risk	0.506
COCC-45	Validation-3 cohort	Low Risk	-0.173
COCC-46	Validation-3 cohort	Low Risk	-0.157
COCC-47	Validation-3 cohort	Low Risk	-0.319
COCC-48	Validation-3 cohort	Low Risk	-0.4
COCC-49	Validation-3 cohort	Low Risk	-0.175
COCC-50	Validation-3 cohort	High Risk	0.457
COCC-51	Validation-3 cohort	High Risk	0.203
COCC-52	Validation-3 cohort	High Risk	0.583
COCC-53	Validation-3 cohort	Low Risk	-0.224
COCC-54	Validation-3 cohort	High Risk	0.261
COCC-55	Validation-3 cohort	High Risk	0.184
COCC-56	Validation-3 cohort	Low Risk	-0.449
COCC-57	Validation-3 cohort	Low Risk	-0.081
COCC-58	Validation-3 cohort	Low Risk	0.131
COCC-59	Validation-3 cohort	Low Risk	-0.547
COCC-60	Validation-3 cohort	Low Risk	0.087
COCC-61	Validation-3 cohort	Low Risk	-0.651
COCC-62	Validation-3 cohort	High Risk	0.521
COCC-63	Validation-3 cohort	High Risk	0.411
COCC-64	Validation-3 cohort	High Risk	0.377
COCC-65	Validation-3 cohort	Low Risk	0.097
COCC-66	Validation-3 cohort	Low Risk	-0.002
COCC-67	Validation-3 cohort	Low Risk	0.049
COCC-68	Validation-3 cohort	Low Risk	-0.154
COCC-69	Validation-3 cohort	Low Risk	0.051
COCC-70	Validation-3 cohort	Low Risk	-0.247
COCC-71	Validation-3 cohort	Low Risk	-0.857
COCC-72	Validation-3 cohort	High Risk	0.213
COCC-73	Validation-3 cohort	Low Risk	-0.168
COCC-74	Validation-3 cohort	High Risk	0.248
COCC-75	Validation-3 cohort	Low Risk	-0.022
COCC-76	Validation-3 cohort	Low Risk	-0.011
COCC-77	Validation-3 cohort	Low Risk	-0.08
COCC-78	Validation-3 cohort	Low Risk	-0.36
COCC-79	Validation-3 cohort	Low Risk	-0.2
COCC-80	Validation-3 cohort	Low Risk	0.045
COCC-81	Validation-3 cohort	High Risk	0.429
COCC-82	Validation-3 cohort	High Risk	0.331
COCC-83	Validation-3 cohort	Low Risk	0.143
COCC-84	Validation-3 cohort	Low Risk	-0.332
COCC-85	Validation-3 cohort	High Risk	0.786
COCC-86	Validation-3 cohort	Low Risk	-0.239
COCC-87	Validation-3 cohort	Low Risk	-0.159
COCC-88	Validation-3 cohort	High Risk	0.27
COCC-89	Validation-3 cohort	Low Risk	-0.13
COCC-90	Validation-3 cohort	Low Risk	-0.128
COCC-91	Validation-3 cohort	Low Risk	-0.144
COCC-92	Validation-3 cohort	Low Risk	-0.1
COCC-93	Validation-3 cohort	Low Risk	0.167
COCC-94	Validation-3 cohort	High Risk	0.266
COCC-95	Validation-3 cohort	Low Risk	-0.634
COCC-96	Validation-3 cohort	Low Risk	-0.864
COCC-97	Validation-3 cohort	Low Risk	-0.152
COCC-98	Validation-3 cohort	Low Risk	-0.22
COCC-99	Validation-3 cohort	Low Risk	-0.06
COCC-100	Validation-3 cohort	Low Risk	0.104
COCC-101	Validation-3 cohort	High Risk	0.298
COCC-102	Validation-3 cohort	Low Risk	-0.298
COCC-103	Validation-3 cohort	Low Risk	-0.191
COCC-104	Validation-3 cohort	Low Risk	-0.126
COCC-105	Validation-3 cohort	Low Risk	-0.232
COCC-106	Validation-3 cohort	Low Risk	0.003
COCC-107	Validation-3 cohort	High Risk	0.193
COCC-108	Validation-3 cohort	Low Risk	-0.41
COCC-109	Validation-3 cohort	High Risk	0.524
COCC-110	Validation-3 cohort	High Risk	0.374
COCC-111	Validation-3 cohort	Low Risk	-0.292
COCC-112	Validation-3 cohort	Low Risk	-0.134
COCC-113	Validation-3 cohort	High Risk	0.232
COCC-114	Validation-3 cohort	Low Risk	-0.306
COCC-115	Validation-3 cohort	High Risk	0.227
COCC-116	Validation-3 cohort	Low Risk	-0.051
COCC-117	Validation-3 cohort	Low Risk	-0.711
COCC-118	Validation-3 cohort	Low Risk	-0.395
COCC-119	Validation-3 cohort	Low Risk	0.15
COCC-120	Validation-3 cohort	Low Risk	-0.081
COCC-121	Validation-3 cohort	High Risk	0.609
COCC-122	Validation-3 cohort	Low Risk	-0.149
COCC-123	Validation-3 cohort	Low Risk	-0.062
COCC-124	Validation-3 cohort	Low Risk	-0.439
COCC-125	Validation-3 cohort	Low Risk	-0.357
COCC-126	Validation-3 cohort	Low Risk	-0.188
COCC-127	Validation-3 cohort	Low Risk	0.024
COCC-128	Validation-3 cohort	Low Risk	-0.39
COCC-129	Validation-3 cohort	Low Risk	0.108
COCC-130	Validation-3 cohort	Low Risk	-0.31
COCC-131	Validation-3 cohort	Low Risk	-0.034
COCC-132	Validation-3 cohort	High Risk	0.277
COCC-133	Validation-3 cohort	High Risk	0.262
COCC-134	Validation-3 cohort	Low Risk	-0.151
COCC-135	Validation-3 cohort	Low Risk	-0.165
COCC-136	Validation-3 cohort	Low Risk	-0.104
COCC-137	Validation-3 cohort	Low Risk	-0.393
COCC-138	Validation-3 cohort	High Risk	0.275
COCC-139	Validation-3 cohort	High Risk	0.531
COCC-140	Validation-3 cohort	Low Risk	-0.659
COCC-141	Validation-3 cohort	Low Risk	-0.094
COCC-142	Validation-3 cohort	Low Risk	-0.531
COCC-143	Validation-3 cohort	Low Risk	-0.136
COCC-144	Validation-3 cohort	Low Risk	-0.089
COCC-145	Validation-3 cohort	Low Risk	-0.491
COCC-146	Validation-3 cohort	Low Risk	-0.438
COCC-147	Validation-3 cohort	High Risk	0.411
COCC-148	Validation-3 cohort	Low Risk	-0.121
COCC-149	Validation-3 cohort	Low Risk	0.102
COCC-150	Validation-3 cohort	Low Risk	-0.073
COCC-151	Validation-3 cohort	Low Risk	0.143
COCC-152	Validation-3 cohort	Low Risk	0.169
COCC-153	Validation-3 cohort	Low Risk	-0.168
COCC-154	Validation-3 cohort	High Risk	0.523
COCC-155	Validation-3 cohort	Low Risk	-0.122
COCC-156	Validation-3 cohort	Low Risk	0.081
COCC-157	Validation-3 cohort	High Risk	0.541
COCC-158	Validation-3 cohort	Low Risk	-0.406
COCC-159	Validation-3 cohort	Low Risk	0.109
COCC-160	Validation-3 cohort	Low Risk	0.029
COCC-161	Validation-3 cohort	Low Risk	0.173
COCC-162	Validation-3 cohort	Low Risk	-0.036
COCC-163	Validation-3 cohort	Low Risk	-0.381
COCC-164	Validation-3 cohort	High Risk	0.181
COCC-165	Validation-3 cohort	High Risk	0.207
COCC-166	Validation-3 cohort	Low Risk	-0.241
COCC-167	Validation-3 cohort	Low Risk	-0.029
COCC-168	Validation-3 cohort	Low Risk	0.087
COCC-169	Validation-3 cohort	Low Risk	-0.401
COCC-170	Validation-3 cohort	Low Risk	0.132
COCC-171	Validation-3 cohort	Low Risk	-0.462
COCC-172	Validation-3 cohort	Low Risk	-0.174
COCC-173	Validation-3 cohort	Low Risk	-0.197
COCC-174	Validation-3 cohort	Low Risk	-0.587
COCC-175	Validation-3 cohort	Low Risk	0.048
COCC-176	Validation-3 cohort	Low Risk	0.108
COCC-177	Validation-3 cohort	Low Risk	-0.178
COCC-178	Validation-3 cohort	High Risk	0.258
COCC-179	Validation-3 cohort	High Risk	0.325
COCC-180	Validation-3 cohort	Low Risk	-0.065
COCC-181	Validation-3 cohort	Low Risk	-0.452
COCC-182	Validation-3 cohort	Low Risk	-0.052
COCC-183	Validation-3 cohort	High Risk	0.26
COCC-184	Validation-3 cohort	Low Risk	-0.267
COCC-185	Validation-3 cohort	Low Risk	-0.099
COCC-186	Validation-3 cohort	Low Risk	-0.192
COCC-187	Validation-3 cohort	Low Risk	-0.865
COCC-188	Validation-3 cohort	Low Risk	-0.353
COCC-189	Validation-3 cohort	Low Risk	0.161
COCC-190	Validation-3 cohort	Low Risk	0.099
COCC-191	Validation-3 cohort	Low Risk	-0.243
COCC-192	Validation-3 cohort	Low Risk	-0.4
COCC-193	Validation-3 cohort	Low Risk	-0.308
COCC-194	Validation-3 cohort	Low Risk	-0.31
COCC-195	Validation-3 cohort	Low Risk	-0.155
COCC-196	Validation-3 cohort	Low Risk	-0.1
COCC-197	Validation-3 cohort	Low Risk	0.017
COCC-198	Validation-3 cohort	High Risk	0.413
COCC-199	Validation-3 cohort	High Risk	0.371
COCC-200	Validation-3 cohort	Low Risk	-0.571
COCC-201	Validation-3 cohort	Low Risk	-0.104
COCC-202	Validation-3 cohort	Low Risk	-0.134
COCC-203	Validation-3 cohort	Low Risk	-0.216
COCC-204	Validation-3 cohort	Low Risk	-0.109
COCC-205	Validation-3 cohort	Low Risk	0.02
COCC-206	Validation-3 cohort	Low Risk	-0.448
COCC-207	Validation-3 cohort	Low Risk	-0.071
COCC-208	Validation-3 cohort	High Risk	0.774
