# Supplementary material for: An immune, stroma, and epithelial–mesenchymal transition‐related signature for predicting recurrence and chemotherapy benefit in stage II–III colorectal cancer
Source: Cancer Med. 2023 Jan 11;12(7):8924–36. doi: 10.1002/cam4.5534 (PMC10134284; doi:10.1002/cam4.5534)
Supplement: Supplementary file 5 — Table S4. [file CAM4-12-8924-s005.xlsx]

## Sheet: Sheet1
Supplementary Table S4. The C-index of ISE signature and Oncotype DX.
Cohort	ISE signature		Oncotype DX
	C-index	95%CI	C-index	95%CI
Training cohort	0.82	0.77 - 0.87	0.6	0.53 - 0.67
Validation-1 cohort	0.63	0.53 - 0.73	0.55	0.46 - 0.65
Validation-2 cohort	0.7	0.63 - 0.77	0.62	0.55 - 0.69
Validation-3 cohort	0.72	0.58 - 0.85	0.64	0.51 - 0.78
Meta-estimated C-index	0.74	0.66-0.83	0.6	0.52-0.68
