# Supplementary material for: An immune, stroma, and epithelial–mesenchymal transition‐related signature for predicting recurrence and chemotherapy benefit in stage II–III colorectal cancer
Source: Cancer Med. 2023 Jan 11;12(7):8924–36. doi: 10.1002/cam4.5534 (PMC10134284; doi:10.1002/cam4.5534)
Supplement: Supplementary file 6 — Table S5. [file CAM4-12-8924-s001.xlsx]

## Sheet: Sheet1
Supplementary Table S5.Association of ISE score with clinical characteristics in COCC cohorts
		Low Risk	High Risk	P value
n		156	52
Age (mean±SD)		63.38 ±12.32	63.92 ±12.92	0.785
Sex (%)	Female	64 (41.0)	26 (50.0)	0.332
	Male	92 (59.0)	26 (50.0)
TNM stage (%)	II	91 (58.3)	27 (51.9)	0.518
	III	65 (41.7)	25 (48.1)
Tumor location (%)	Left	66 (53.7)	27 (60.0)	0.578
	Right	57 (46.3)	18 (40.0)
Adjuvant	No	81 (55.9)	23 (48.9)	0.509
chemotherapy (%)	Yes	64 (44.1)	24 (51.1)
MMR status (%)	MSI	24 (16.3)	6 (11.8)	0.578
	MSS	123 (83.7)	45 (88.2)
CMS subtype (%)	CMS1	26 (20.3)	6 (14.0)	0.1
	CMS2	52 (40.6)	11 (25.6)
	CMS3	22 (17.2)	10 (23.3)
	CMS4	28 (21.9)	16 (37.2)
